# Supplementary material for: A deep learning framework identifies dimensional representations of Alzheimer’s Disease from brain structure
Source: Nat Commun. 2021 Dec 3;12:7065. doi: 10.1038/s41467-021-26703-z (PMC8642554; doi:10.1038/s41467-021-26703-z)
Supplement: Supplementary file 4 — Source Data [file 41467_2021_26703_MOESM4_ESM.xlsx]

## Sheet: Figure2b
	p1	p2	p3	p4
participant1	0.000117232	0.0632732	0.180183	0.756426
participant2	0.999349	3.4e-05	0.000616711	9.16e-10
participant3	0.777113	0.106336	0.116529	2.23e-05
participant4	0.980413	0.0187227	0.000864192	7.36e-08
participant5	0.526662	0.27014	0.189486	0.0137126
participant6	0.774877	0.141809	0.0833031	1.11e-05
participant7	0.680982	0.264309	0.0541633	0.000545672
participant8	5.53e-08	0.0010417	0.0310148	0.967943
participant9	0.292139	0.494692	0.189786	0.0233826
participant10	0.0391928	0.341625	0.608092	0.0110901
participant11	5e-07	0.0314449	0.133078	0.835477
participant12	0.0594294	0.205691	0.732195	0.0026854
participant13	0.0437913	0.0459097	0.807373	0.102926
participant14	0.00645109	0.349458	0.275413	0.368678
participant15	1.05e-07	0.00177814	0.0205669	0.977655
participant16	0.455267	0.263622	0.280516	0.000594527
participant17	0.0624814	0.609122	0.226417	0.10198
participant18	0.525188	0.370372	0.102772	0.00166812
participant19	0.00503786	0.0681442	0.893802	0.0330156
participant20	0.00771192	0.609905	0.350907	0.0314769
participant21	0.9032	0.0481059	0.0486876	6.49e-06
participant22	0.963339	0.00416174	0.0324988	1.28e-07
participant23	0.951568	0.0159089	0.0325187	4.02e-06
participant24	0.97161	0.0276716	0.00071716	1.47e-06
participant25	0.00928315	0.491339	0.452235	0.0471429
participant26	0.993762	0.00576909	0.000468994	3.72e-08
participant27	0.223365	0.470725	0.305347	0.000563485
participant28	0.996165	0.00331105	0.000523747	2.21e-07
participant29	0.0215851	0.843274	0.116838	0.0183034
participant30	0.0419901	0.692994	0.236946	0.0280696
participant31	0.964644	0.024617	0.0107381	1.33e-06
participant32	0.015565	0.792207	0.161444	0.030784
participant33	7.51e-06	0.0702234	0.10757	0.822199
participant34	0.397984	0.216177	0.38571	0.000129723
participant35	0.530947	0.198381	0.270495	0.000177311
participant36	0.3941	0.538783	0.0669511	0.000166463
participant37	0.157649	0.237919	0.60326	0.00117245
participant38	7.26e-06	0.0164899	0.559985	0.423518
participant39	0.0194896	0.708423	0.184014	0.0880729
participant40	0.943244	0.000363769	0.0563924	3.28e-07
participant41	0.00328815	0.191317	0.735839	0.0695554
participant42	0.991206	0.00820988	0.000583459	1.7e-07
participant43	0.0463331	0.766589	0.166532	0.020546
participant44	0.97559	0.0222027	0.00220629	1.3e-06
participant45	0.907669	0.0819214	0.0103846	2.47e-05
participant46	0.103518	0.675552	0.21875	0.0021797
participant47	0.937154	0.0372585	0.0255813	5.74e-06
participant48	0.872401	0.10996	0.017628	1.05e-05
participant49	0.823091	0.136072	0.0407043	0.000132925
participant50	0.151076	0.365592	0.479281	0.00405128
participant51	3.56e-05	0.00476263	0.137925	0.857277
participant52	0.375564	0.145397	0.478459	0.000579421
participant53	0.808811	0.183706	0.00747805	5.23e-06
participant54	6.26e-12	0.0123298	1.12e-05	0.987659
participant55	0.000129972	0.036496	0.642929	0.320445
participant56	0.339601	0.516384	0.143452	0.000562775
participant57	0.968484	0.0279528	0.00356167	1.7e-06
participant58	3.35e-13	0.00986628	8.55e-06	0.990125
participant59	4.44e-06	0.120748	0.0972343	0.782013
participant60	0.54022	0.40066	0.0576384	0.00148187
participant61	0.999857	0.000106504	3.6e-05	5.5e-10
participant62	0.894373	0.0592956	0.0463186	1.27e-05
participant63	7.1e-10	0.00703844	0.000120798	0.992841
participant64	0.989652	0.00907813	0.00127014	6.63e-08
participant65	0.00739998	0.377786	0.45322	0.161593
participant66	0.603228	0.218042	0.178649	8.06e-05
participant67	0.995066	0.00332939	0.00160499	5.12e-08
participant68	0.993946	0.000314398	0.00573992	1.1e-08
participant69	0.00931939	0.669843	0.264325	0.0565122
participant70	0.881788	0.0520568	0.0661321	2.3e-05
participant71	0.332306	0.621254	0.0445952	0.00184526
participant72	0.999942	2.32e-05	3.52e-05	3.83e-11
participant73	0.992005	0.00776846	0.000226014	2.51e-08
participant74	7.97e-09	0.040976	0.0185069	0.940517
participant75	0.00402439	0.258337	0.522106	0.215532
participant76	0.923925	0.0759276	0.000147367	4.06e-08
participant77	1.18e-05	0.00302457	0.129425	0.867539
participant78	0.11002	0.452739	0.434973	0.0022675
participant79	0.0619179	0.310979	0.618209	0.00889459
participant80	0.00171295	0.0498736	0.673768	0.274645
participant81	0.0211002	0.159255	0.765891	0.0537542
participant82	0.943524	0.0563214	0.000153819	8.48e-07
participant83	0.935847	0.0117756	0.0523771	3.12e-07
participant84	0.0053218	0.0562104	0.463258	0.47521
participant85	0.76032	0.213377	0.024815	0.0014881
participant86	0.0822159	0.829062	0.0590079	0.029714
participant87	2.25e-06	0.0269092	0.0443193	0.928769
participant88	1.94e-05	0.104176	0.196634	0.69917
participant89	6.37e-06	0.441663	0.123455	0.434876
participant90	3.69e-06	0.00970818	0.20275	0.787538
participant91	0.455062	0.107716	0.436993	0.00022891
participant92	0.792937	0.17367	0.0333014	9.12e-05
participant93	0.00127531	0.583507	0.244243	0.170974
participant94	9.79e-08	0.00590206	0.014962	0.979136
participant95	6.85e-12	3.52e-05	0.00284802	0.997117
participant96	4.18e-06	0.000687477	0.0554308	0.943878
participant97	4.12e-06	0.0122529	0.188887	0.798856
participant98	0.999961	2.53e-05	1.37e-05	7.1e-11
participant99	0.89688	0.0763231	0.0267762	2.12e-05
participant100	0.626516	0.165029	0.208386	6.89e-05
participant101	0.0893729	0.596161	0.214998	0.0994682
participant102	0.000119674	0.0568079	0.143466	0.799607
participant103	0.746968	0.22677	0.0261613	0.000101082
participant104	0.997625	0.000856788	0.00151786	6.1e-08
participant105	0.120721	0.230219	0.646094	0.00296645
participant106	0.988152	0.0100113	0.00183531	9.03e-07
participant107	5.81e-07	0.000583435	0.230649	0.768767
participant108	2.3e-11	1.83e-05	0.000253066	0.999729
participant109	5.91e-08	0.00015263	0.0270387	0.972809
participant110	0.804165	0.160291	0.0354618	8.27e-05
participant111	0.368508	0.300292	0.330958	0.000242009
participant112	0.90542	0.0706579	0.0239203	1.44e-06
participant113	0.978461	0.0174905	0.00404724	7.63e-07
participant114	4.13e-11	2.87e-05	0.00620911	0.993762
participant115	1.26e-08	0.00720567	0.0679582	0.924836
participant116	0.167624	0.216018	0.615067	0.00129037
participant117	0.870994	0.128987	1.91e-05	1.37e-07
participant118	0.0156475	0.552611	0.31156	0.120182
participant119	0.22271	0.431777	0.341194	0.00431925
participant120	0.901973	0.0619448	0.0360733	8.51e-06
participant121	0.0163557	0.0910221	0.835814	0.0568079
participant122	0.970635	0.028303	0.00106146	8.62e-08
participant123	0.423584	0.29463	0.280836	0.000950332
participant124	4.22e-05	0.133942	0.381963	0.484052
participant125	0.289024	0.256702	0.452914	0.00135927
participant126	2.52e-07	0.00105211	0.0921033	0.906844
participant127	0.215844	0.172302	0.611059	0.000794466
participant128	4.54e-05	0.0175932	0.619756	0.362605
participant129	0.0224746	0.0699769	0.847784	0.0597649
participant130	0.00285313	0.0767233	0.823432	0.0969915
participant131	0.0134101	0.454682	0.426826	0.105083
participant132	0.63716	0.198437	0.164245	0.000158494
participant133	0.990159	0.00922917	0.00061168	1.53e-08
participant134	1.64e-07	8.61e-05	0.0123635	0.98755
participant135	0.00595156	0.762194	0.175096	0.0567584
participant136	0.140119	0.128596	0.729415	0.00187019
participant137	0.00355291	0.169001	0.367681	0.459765
participant138	0.635531	0.0984602	0.265906	0.000102443
participant139	0.99203	0.00734767	0.0006225	5.92e-09
participant140	0.411519	0.51155	0.0767502	0.000181196
participant141	0.797408	0.152736	0.0495223	0.000333628
participant142	0.557292	0.230496	0.211253	0.000958893
participant143	0.998538	0.0011886	0.000273004	1.12e-09
participant144	0.994713	0.00494085	0.000345656	2.08e-08
participant145	0.00274094	0.22377	0.70509	0.0683998
participant146	0.791344	0.179618	0.0290269	1.08e-05
participant147	0.332311	0.52613	0.1375	0.00405816
participant148	0.877033	0.0462153	0.0767346	1.7e-05
participant149	1.12e-11	0.00265096	2.01e-05	0.997329
participant150	0.173348	0.142432	0.670348	0.0138721
participant151	0.886992	0.110427	0.00258084	4.53e-07
participant152	0.0449306	0.766524	0.15805	0.0304962
participant153	0.898043	0.090287	0.0116397	3.01e-05
participant154	0.357787	0.164327	0.477747	0.000138771
participant155	0.481561	0.358272	0.146795	0.013372
participant156	0.277085	0.551476	0.158142	0.0132975
participant157	0.000101264	0.0745854	0.548961	0.376352
participant158	6.96e-09	0.000950995	0.0364384	0.962611
participant159	0.865335	0.118318	0.0163426	4.04e-06
participant160	0.0139534	0.0840644	0.896636	0.00534633
participant161	1.11e-05	0.178017	0.0323751	0.789597
participant162	0.0528236	0.847775	0.0904143	0.00898732
participant163	0.314106	0.604313	0.0736708	0.00791071
participant164	0.70507	0.285296	0.00959771	3.65e-05
participant165	6.07e-08	0.0479866	0.00138678	0.950627
participant166	0.999809	3.72e-05	0.000153364	1.38e-09
participant167	0.780371	0.190769	0.028806	5.4e-05
participant168	0.671858	0.21131	0.116682	0.000150324
participant169	5.74e-12	0.00063877	6.9e-05	0.999292
participant170	0.353593	0.285193	0.360062	0.00115139
participant171	3.99e-06	0.000160868	0.0311264	0.968709
participant172	0.000159443	0.431604	0.181237	0.386999
participant173	7.51e-06	0.176436	0.0141942	0.809362
participant174	9.78e-05	0.00177999	0.0507935	0.947329
participant175	3.16e-06	0.000812059	0.0341787	0.965006
participant176	0.841119	0.156221	0.00265729	3.33e-06
participant177	0.686758	0.0746853	0.238442	0.00011469
participant178	0.836395	0.0329204	0.130674	1.12e-05
participant179	9.87e-13	1.12e-05	4.43e-05	0.999945
participant180	7.67e-06	0.113038	0.0821179	0.804837
participant181	0.99617	0.00342895	0.000401037	2.38e-08
participant182	0.532962	0.218698	0.248143	0.000196348
participant183	0.992523	0.0074296	4.72e-05	5.93e-09
participant184	0.987755	0.000236815	0.0120086	1.77e-08
participant185	0.754848	0.122238	0.122905	8.96e-06
participant186	0.03923	0.475002	0.467196	0.0185722
participant187	0.00167752	0.451801	0.238152	0.308369
participant188	6.12e-07	0.00431267	0.0698347	0.925852
participant189	0.10491	0.566192	0.3251	0.0037974
participant190	0.823153	0.167848	0.00858828	0.000410725
participant191	0.575806	0.247035	0.177008	0.000150635
participant192	0.144621	0.82392	0.0287305	0.00272827
participant193	6.31e-14	1.44e-06	0.000135801	0.999863
participant194	0.230475	0.14658	0.620571	0.00237452
participant195	0.87075	0.00763618	0.121613	1.12e-06
participant196	0.165975	0.194225	0.638996	0.000803258
participant197	0.560448	0.41277	0.0265691	0.000213585
participant198	0.996103	0.00357246	0.000324384	1.38e-08
participant199	0.248749	0.365566	0.378712	0.00697287
participant200	0.922937	0.037753	0.0393044	5.99e-06
participant201	2.99e-05	0.16502	0.230228	0.604723
participant202	0.0658675	0.360918	0.546798	0.0264164
participant203	1.08e-05	0.291934	0.068685	0.63937
participant204	0.00196756	0.561189	0.23823	0.198613
participant205	4.35e-10	1.88e-06	0.00674808	0.99325
participant206	0.000780545	0.022639	0.775063	0.201518
participant207	6.72e-05	0.31226	0.353042	0.33463
participant208	2.4e-08	0.00512551	0.0175603	0.977314
participant209	0.881477	0.0609906	0.0575137	1.85e-05
participant210	0.0427297	0.141818	0.732794	0.0826577
participant211	2.2e-05	0.00325517	0.406653	0.59007
participant212	0.604111	0.303047	0.0924448	0.000396578
participant213	0.000941703	0.503909	0.278872	0.216277
participant214	0.211552	0.447759	0.338711	0.00197859
participant215	0.00359914	0.124872	0.504219	0.36731
participant216	0.017861	0.0664699	0.875774	0.0398947
participant217	0.168038	0.542139	0.288194	0.00162858
participant218	7.3e-10	0.000118385	0.00149232	0.998389
participant219	0.290738	0.267587	0.4402	0.00147481
participant220	0.0273841	0.799551	0.158463	0.0146018
participant221	2.97e-12	0.000166065	0.000108303	0.999726
participant222	0.364894	0.440953	0.193531	0.000621467
participant223	2.11e-05	0.0548962	0.207044	0.738039
participant224	0.00032454	0.0566897	0.656829	0.286156
participant225	0.0383392	0.0581674	0.874195	0.0292986
participant226	0.579516	0.131169	0.288853	0.000461986
participant227	0.944154	0.0124726	0.0433701	3e-06
participant228	0.000153187	0.0467448	0.470416	0.482686
participant229	2.34e-11	4.55e-06	0.00174734	0.998248
participant230	4.18e-11	5.02e-05	0.00053025	0.99942
participant231	0.00112057	0.228255	0.522958	0.247666
participant232	0.11699	0.497917	0.339993	0.0451003
participant233	0.14302	0.671381	0.182172	0.00342745
participant234	0.218773	0.477089	0.30211	0.00202779
participant235	0.0108188	0.614585	0.338328	0.0362687
participant236	0.000453698	0.268814	0.402581	0.328151
participant237	0.87735	0.119564	0.00308328	2.74e-06
participant238	0.688894	0.107068	0.204026	1.23e-05
participant239	0.9355	0.000110015	0.0643898	2.83e-08
participant240	9.79e-05	0.100291	0.309032	0.590579
participant241	0.0716059	0.251056	0.631731	0.0456072
participant242	0.423688	0.1132	0.462675	0.000436795
participant243	0.702697	0.125956	0.17133	1.7e-05
participant244	0.0254479	0.814717	0.13729	0.0225452
participant245	0.0891463	0.695186	0.199123	0.0165443
participant246	0.000237917	0.0627364	0.383335	0.553691
participant247	0.945733	0.00133016	0.0529367	3.35e-07
participant248	0.899689	0.0993167	0.000987847	6.43e-06
participant249	0.417949	0.337884	0.243562	0.000605028
participant250	2.5e-07	0.105414	0.0028742	0.891711
participant251	0.891968	0.0803805	0.0276369	1.46e-05
participant252	0.820468	0.144096	0.035373	6.36e-05
participant253	0.917922	0.0562576	0.0258136	6.98e-06
participant254	0.960278	0.0374499	0.00227136	2.05e-07
participant255	1.25e-05	0.225067	0.0767488	0.698172
participant256	0.00573271	0.64374	0.290437	0.0600896
participant257	0.525182	0.111254	0.362365	0.00119867
participant258	0.000384033	0.372399	0.294761	0.332457
participant259	1.39e-07	0.0134237	0.00461576	0.98196
participant260	1.06e-13	8.15e-05	4.25e-05	0.999876
participant261	5.92e-07	0.0105856	0.0132883	0.976125
participant262	0.178238	0.672548	0.147251	0.00196262
participant263	0.794431	0.169793	0.0357096	6.64e-05
participant264	9.33e-08	0.000111399	0.0161359	0.983753
participant265	0.0193308	0.716515	0.254268	0.00988662
participant266	0.897008	0.0693279	0.0335419	0.000122352
participant267	0.0979888	0.161936	0.70302	0.0370554
participant268	0.471056	0.402032	0.126761	0.000150809
participant269	0.0148195	0.836377	0.106583	0.0422207
participant270	0.479471	0.478297	0.0420494	0.000182701
participant271	0.0544724	0.688458	0.252905	0.00416496
participant272	0.316127	0.400222	0.282885	0.000766466
participant273	0.569567	0.34354	0.0866988	0.000194642
participant274	0.0487827	0.809926	0.135022	0.00626902
participant275	0.211677	0.495045	0.28848	0.00479717
participant276	0.00199304	0.502459	0.400022	0.0955254
participant277	0.000555176	0.520527	0.235386	0.243532
participant278	0.963025	0.0358494	0.00112556	1.11e-07
participant279	0.0518914	0.571646	0.370537	0.00592621
participant280	1.3e-07	0.0578858	0.000929041	0.941185
participant281	0.00667454	0.0518912	0.73749	0.203945
participant282	0.056788	0.829801	0.104854	0.00855759
participant283	0.700626	0.235355	0.063824	0.00019494
participant284	0.986133	0.0138369	3e-05	2.44e-08
participant285	0.086677	0.686375	0.212022	0.0149263
participant286	1.34e-15	2.81e-06	8.89e-07	0.999996
participant287	0.743061	0.243537	0.0133948	7.41e-06
participant288	0.906503	0.00555824	0.087937	1.59e-06
participant289	0.970508	0.0188615	0.0106308	1.32e-07
participant290	0.967677	0.0204709	0.0118496	2.6e-06
participant291	0.0693208	0.367587	0.560611	0.00248107
participant292	4.02e-05	0.373279	0.167179	0.459501
participant293	0.158809	0.363319	0.475643	0.0022283
participant294	4.12e-09	0.0102135	0.00212969	0.987657
participant295	0.0935042	0.53035	0.367873	0.00827215
participant296	0.0685965	0.603403	0.321245	0.00675482
participant297	6.51e-08	0.0993683	0.00382491	0.896807
participant298	0.0265211	0.182169	0.764087	0.0272232
participant299	0.000786072	0.0902174	0.508099	0.400898
participant300	0.955864	0.0414225	0.00271133	2.34e-06
participant301	0.00187807	0.584452	0.147047	0.266623
participant302	0.066817	0.338815	0.486188	0.108181
participant303	0.25413	0.66406	0.0811843	0.0006256
participant304	0.96278	0.025305	0.011914	6.5e-07
participant305	0.953453	0.0344951	0.0120521	6.58e-08
participant306	0.516478	0.209247	0.2741	0.000175494
participant307	4.42e-08	0.000400906	0.0187894	0.98081
participant308	1.45e-08	0.087699	0.00619687	0.906104
participant309	0.912016	0.0589389	0.0290435	1.8e-06
participant310	0.6099	0.314334	0.0756222	0.000143454
participant311	0.918035	0.0780329	0.00393021	1.88e-06
participant312	0.0204694	0.21007	0.74129	0.0281706
participant313	0.000203573	0.160369	0.343244	0.496184
participant314	4.31e-09	0.00370499	0.0169281	0.979367
participant315	0.000457305	0.499127	0.298203	0.202212
participant316	3.49e-05	0.210859	0.215963	0.573144
participant317	0.981632	0.00318787	0.0151804	5.53e-08
participant318	0.397688	0.387333	0.213199	0.0017798
participant319	0.0518447	0.297828	0.585288	0.065039
participant320	0.00287855	0.659014	0.265342	0.0727652
participant321	0.116946	0.293559	0.587205	0.00229031
participant322	0.00151169	0.198054	0.288454	0.51198
participant323	0.650695	0.204839	0.144439	2.71e-05
participant324	0.33421	0.488392	0.176843	0.00055478
participant325	0.0278845	0.922677	0.0373225	0.0121162
participant326	0.486122	0.486864	0.026972	4.19e-05
participant327	0.00148939	0.0592376	0.70252	0.236753
participant328	0.973697	0.0241956	0.00210574	1.26e-06
participant329	0.886712	0.059452	0.0538217	1.4e-05
participant330	0.0035678	0.632194	0.174694	0.189545
participant331	0.805907	0.0992683	0.0947315	9.32e-05
participant332	0.0191926	0.235873	0.411415	0.33352
participant333	0.72925	0.178096	0.0925977	5.64e-05
participant334	0.000471053	0.102909	0.739727	0.156894
participant335	0.950955	0.00618688	0.0428585	6.36e-08
participant336	0.942114	0.0494566	0.00842849	8.58e-07
participant337	0.777258	0.128109	0.094616	1.74e-05
participant338	0.998741	0.00115933	9.98e-05	4.17e-09
participant339	0.00626048	0.329391	0.486325	0.178023
participant340	0.17569	0.349177	0.457467	0.0176652
participant341	0.940558	0.0215148	0.0379248	1.99e-06
participant342	0.954801	0.0130414	0.0321551	2.5e-06
participant343	0.00198365	0.0455745	0.735004	0.217438
participant344	0.68492	0.309253	0.00495431	0.000871804
participant345	1.96e-08	0.0117692	0.0124062	0.975825
participant346	0.0644218	0.361175	0.534581	0.0398229
participant347	3.62e-06	0.303715	0.102597	0.593684
participant348	0.00440489	0.604572	0.26722	0.123804
participant349	0.995442	0.00306029	0.00149712	9.45e-08
participant350	0.194159	0.471315	0.332645	0.0018806
participant351	7.46e-15	0.000130164	1.33e-06	0.999868
participant352	0.205138	0.149139	0.633999	0.0117231
participant353	3.31e-09	2.1e-05	0.00333085	0.996648
participant354	3.89e-12	0.00243804	3.18e-06	0.997559
participant355	0.446336	0.429056	0.124443	0.000165232
participant356	2.35e-11	5.1e-05	6.4e-05	0.999885
participant357	1.14e-06	0.01038	0.0348796	0.954739
participant358	1.5e-12	2.04e-05	4.46e-05	0.999935
participant359	0.250801	0.724868	0.0240327	0.00029889
participant360	1.3e-08	0.0276395	0.000743993	0.971616
participant361	1.79e-08	0.137624	0.0157387	0.846638
participant362	0.229828	0.185286	0.584215	0.000671123
participant363	5.91e-07	0.00266654	0.0162448	0.981088
participant364	2.91e-05	0.098936	0.187982	0.713053
participant365	0.148432	0.276022	0.571787	0.00375981
participant366	0.96922	0.000754554	0.030025	6.75e-08
participant367	0.974574	0.000469844	0.0249559	3.34e-08
participant368	0.000547446	0.117215	0.395865	0.486373
participant369	0.998196	0.00150998	0.000294446	2.4e-08
participant370	0.926061	0.0351854	0.0387531	2.75e-07
participant371	0.998835	0.00106081	0.000104169	4.23e-09
participant372	0.998972	0.000640612	0.00038717	4.16e-08
participant373	0.0880548	0.50307	0.406104	0.0027709
participant374	8.52e-13	1.99e-05	2.39e-05	0.999956
participant375	0.0713098	0.245202	0.673048	0.0104397
participant376	0.34873	0.40145	0.249671	0.000149989
participant377	0.0310905	0.594863	0.362155	0.0118922
participant378	0.270775	0.60467	0.123031	0.00152382
participant379	0.308449	0.515737	0.175419	0.000394707
participant380	0.409732	0.412572	0.174288	0.0034076
participant381	0.627518	0.330156	0.04214	0.00018544
participant382	5.09e-06	0.00192746	0.0386669	0.959401
participant383	0.805024	0.157295	0.0376653	1.58e-05
participant384	0.481368	0.37134	0.145802	0.00148944
participant385	0.688867	0.260598	0.0503489	0.000186991
participant386	1.78e-05	0.00385235	0.0444502	0.95168
participant387	0.00592074	0.49169	0.453889	0.048501
participant388	3.67e-06	0.147668	0.117308	0.73502
participant389	0.0476312	0.641819	0.252986	0.0575633
participant390	0.998068	0.000437197	0.00149486	7.98e-08
participant391	0.0443654	0.803492	0.111811	0.0403311
participant392	3.14e-05	0.347468	0.138782	0.513719
participant393	0.999833	0.000142021	2.52e-05	7.78e-10
participant394	0.838941	0.153798	0.00725895	2.93e-06
participant395	0.109862	0.678307	0.169249	0.0425815
participant396	0.107668	0.360829	0.529511	0.00199253
participant397	0.0378565	0.886569	0.0724077	0.00316681
participant398	0.993439	0.00587768	0.000683475	3.27e-09
participant399	0.172514	0.328608	0.497199	0.00167866
participant400	0.91143	0.0877233	0.000843681	2.97e-06
participant401	0.811902	0.164142	0.0239414	1.47e-05
participant402	0.61115	0.132692	0.256035	0.000123669
participant403	0.98048	0.0187123	0.000808127	1.08e-07
participant404	0.821446	0.177046	0.00146877	3.91e-05
participant405	0.18331	0.686638	0.111891	0.0181613
participant406	0.636671	0.194912	0.168325	9.18e-05
participant407	0.986299	0.0130583	0.000642583	1.16e-07
participant408	0.000846956	0.013226	0.198773	0.787154
participant409	0.359395	0.609444	0.0308103	0.00035083
participant410	1.35e-09	0.00133785	0.00338606	0.995276
participant411	0.25896	0.666107	0.0679795	0.00695355
participant412	0.36538	0.14392	0.490462	0.000236823
participant413	7.58e-10	6.83e-05	0.00814243	0.991789
participant414	0.727177	0.267678	0.00489813	0.000246486
participant415	3.8e-06	0.040762	0.0339046	0.92533
participant416	0.440444	0.438185	0.121175	0.000196203
participant417	0.000608747	0.148378	0.432361	0.418652
participant418	0.955764	0.00794849	0.0362872	1.78e-08
participant419	0.853664	0.0733224	0.0730114	1.92e-06
participant420	0.694142	0.0824664	0.223385	6.83e-06
participant421	0.346417	0.204948	0.448456	0.000178743
participant422	0.000271716	0.243086	0.149803	0.606839
participant423	1.04e-10	9.74e-05	0.000133599	0.999769
participant424	0.301948	0.541982	0.154455	0.00161499
participant425	0.48402	0.36674	0.146476	0.00276445
participant426	0.997269	0.00140135	0.0013299	1.39e-07
participant427	0.0233488	0.153519	0.469012	0.35412
participant428	0.869405	0.121598	0.00899264	4.96e-06
participant429	0.93355	0.00427483	0.0621747	1.57e-07
participant430	0.222594	0.308634	0.463425	0.00534733
participant431	0.024173	0.181127	0.771622	0.0230778
participant432	0.262159	0.492815	0.241319	0.00370682
participant433	6.17e-11	0.00233077	0.000127023	0.997542
participant434	0.932578	0.0115815	0.0558405	3.25e-07
participant435	0.0820472	0.541057	0.282926	0.0939693
participant436	0.000520907	0.551892	0.177229	0.270358
participant437	0.621559	0.323632	0.0546041	0.000204843
participant438	0.967345	0.0319061	0.000748871	3.79e-08
participant439	0.951075	0.017499	0.031425	7.2e-07
participant440	0.981607	0.0157753	0.00261728	6.92e-08
participant441	0.514697	0.237808	0.246811	0.000683934
participant442	0.30739	0.237721	0.446366	0.00852216
participant443	0.392395	0.176605	0.430925	7.52e-05
participant444	0.00188902	0.0743483	0.498743	0.425019
participant445	0.444101	0.466295	0.0893786	0.000224681
participant446	0.00152692	0.0430495	0.674904	0.28052
participant447	0.274011	0.626734	0.097933	0.00132193
participant448	0.444836	0.526127	0.0289447	9.16e-05
participant449	2.66e-06	0.00621061	0.153233	0.840554
participant450	0.995131	0.00200322	0.00286605	1.59e-09
participant451	1.37e-06	0.0332631	0.0268296	0.939906
participant452	9.65e-05	0.579554	0.130232	0.290118
participant453	0.0264941	0.114848	0.311942	0.546715
participant454	4.98e-08	0.104289	0.000690596	0.89502
participant455	0.24935	0.280464	0.468609	0.00157727
participant456	0.000103603	0.0757775	0.526848	0.397271
participant457	0.10311	0.196185	0.699425	0.00127969
participant458	0.938633	0.0531952	0.00817035	1.11e-06
participant459	5.96e-06	0.0748019	0.110813	0.814379
participant460	0.143246	0.552479	0.303115	0.00116089
participant461	0.0300401	0.735487	0.219984	0.0144886
participant462	1.61e-06	0.122139	0.058381	0.819478
participant463	0.488762	0.365037	0.146019	0.000181599
participant464	0.821506	0.132264	0.0461111	0.000118362
participant465	0.0556901	0.249249	0.682985	0.0120753
participant466	0.915512	0.0425237	0.0419508	1.38e-05
participant467	0.815128	0.0851986	0.099662	1.14e-05
participant468	0.0660974	0.770741	0.157146	0.00601605
participant469	0.934918	0.0636342	0.00144722	2.18e-07
participant470	0.0410064	0.321312	0.62612	0.0115611
participant471	0.0566802	0.253923	0.634827	0.0545693
participant472	0.0149637	0.0594535	0.478141	0.447441
participant473	0.959476	0.0398914	0.000631114	1.29e-06
participant474	0.114126	0.174949	0.694681	0.0162444
participant475	0.621528	0.310773	0.0676054	9.34e-05
participant476	8.81e-05	0.0191354	0.0900106	0.890766
participant477	0.995531	0.00417175	0.000297072	3.86e-08
participant478	0.931532	0.0648821	0.00358454	1.71e-06
participant479	0.719652	0.228847	0.0514748	2.64e-05
participant480	0.07949	0.768933	0.148267	0.00330987
participant481	1.2e-08	0.00143045	0.0383637	0.960206
participant482	0.00034849	0.0637196	0.570138	0.365794
participant483	5.13e-06	0.245552	0.0375044	0.716938
participant484	0.000507139	0.0512654	0.656375	0.291853
participant485	0.000129789	0.0912048	0.354687	0.553979
participant486	0.0565526	0.189513	0.723582	0.0303518
participant487	0.0145129	0.397981	0.450674	0.136833
participant488	0.0338524	0.831453	0.130383	0.00431192
participant489	1.3e-09	0.00010654	0.0430974	0.956796
participant490	0.525373	0.455188	0.0194143	2.53e-05
participant491	0.121326	0.472738	0.394636	0.0113002
participant492	3.43e-10	0.000769889	0.00331255	0.995918
participant493	0.824197	0.132765	0.0430325	4.73e-06
participant494	0.0144448	0.0479795	0.883479	0.0540963
participant495	0.0521109	0.67869	0.248131	0.0210678
participant496	0.4069	0.275458	0.317029	0.000613254
participant497	0.995707	0.0041803	0.000112999	2.87e-08
participant498	9.31e-12	1.27e-05	0.000355446	0.999632
participant499	0.612556	0.29332	0.0940025	0.000121032
participant500	0.000120441	0.000239342	0.242314	0.757326
participant501	0.999869	0.000105398	2.59e-05	5.59e-10
participant502	0.0995114	0.305862	0.588147	0.00647929
participant503	9.65e-07	0.0400879	0.0372732	0.922638
participant504	4.47e-05	0.0288011	0.469742	0.501412
participant505	0.448401	0.190451	0.36092	0.000227809
participant506	0.56497	0.2676	0.167271	0.000159702
participant507	0.974042	0.00866456	0.0172928	8.95e-07
participant508	0.0280715	0.0756736	0.67189	0.224365
participant509	2.99e-06	0.200477	0.0768555	0.722665
participant510	0.969072	0.0278028	0.00312525	1.69e-07
participant511	0.964055	0.025026	0.010919	2.42e-07
participant512	0.437705	0.409803	0.150005	0.00248656
participant513	0.451294	0.258583	0.289872	0.000251328
participant514	1.38e-07	0.00102651	0.0398519	0.959121
participant515	0.990888	0.00899466	0.000117312	4.64e-08
participant516	4.94e-07	4.49e-05	0.0346845	0.96527
participant517	0.00274847	0.423343	0.466171	0.107737
participant518	3.96e-06	0.0951529	0.0934665	0.811377
participant519	0.750155	0.179873	0.0697205	0.000251966
participant520	0.001191	0.128684	0.722201	0.147924
participant521	0.0088028	0.626772	0.226751	0.137674
participant522	0.149062	0.517153	0.312479	0.0213068
participant523	0.00166957	0.554608	0.183755	0.259967
participant524	0.685073	0.165682	0.149235	1.06e-05
participant525	1.35e-09	1.68e-06	0.00471756	0.995281
participant526	0.00246036	0.310305	0.540045	0.147189
participant527	0.9998	0.000141125	5.91e-05	1.08e-09
participant528	0.999571	0.000367067	6.16e-05	7.81e-10
participant529	0.0224515	0.671315	0.290634	0.0155996
participant530	0.427463	0.174954	0.397289	0.000293372
participant531	0.0172641	0.0523118	0.259125	0.671299
participant532	1.56e-07	0.0600734	0.00995979	0.929967
participant533	0.000171509	0.00627397	0.28454	0.709014
participant534	0.000137741	0.0301366	0.591099	0.378626
participant535	9.85e-08	0.0148449	0.0253125	0.959842
participant536	0.999066	0.000180055	0.00075426	1.99e-08
participant537	0.00134951	0.2404	0.621097	0.137154
participant538	0.000739267	0.580562	0.324615	0.0940839
participant539	0.965931	0.0310167	0.00304958	3.03e-06
participant540	0.288551	0.559118	0.151595	0.000735909
participant541	0.972949	0.0259386	0.00111182	7.01e-08
participant542	0.000242607	0.159206	0.566223	0.274329
participant543	0.995981	0.000920666	0.00309802	5.74e-08
participant544	8.68e-06	0.0579569	0.155836	0.786199
participant545	0.00153787	0.13283	0.632816	0.232816
participant546	0.957345	0.0175439	0.0251103	3.61e-07
participant547	0.94823	0.0312606	0.0204957	1.41e-05
participant548	0.0144306	0.0149973	0.382266	0.588306
participant549	2.82e-12	6.03e-06	0.000224451	0.99977
participant550	1.41e-05	0.232981	0.0899339	0.677071
participant551	1.25e-05	0.281139	0.166488	0.55236
participant552	0.0610063	0.772368	0.151145	0.0154814
participant553	3.23e-05	0.251389	0.0806268	0.667952
participant554	0.0411368	0.263702	0.687532	0.00762879
participant555	5.99e-07	0.000172204	0.0903766	0.909451
participant556	0.197683	0.215966	0.585999	0.000351563
participant557	1.39e-05	0.00170191	0.0839774	0.914307
participant558	1.72e-08	0.000680982	0.00355623	0.995763
participant559	0.00142136	0.213105	0.553205	0.232269
participant560	3.08e-09	0.000384614	0.00290065	0.996715
participant561	4.8e-06	0.204455	0.112111	0.68343
participant562	0.000841258	0.141591	0.636954	0.220614
participant563	5.02e-10	0.00601869	0.000407668	0.993574
participant564	0.850601	0.116084	0.0333089	5.67e-06
participant565	0.14737	0.240225	0.607149	0.00525633
participant566	0.930521	0.0651511	0.00432611	2e-06
participant567	0.411321	0.526826	0.0615476	0.000305771
participant568	0.00113883	0.289502	0.409264	0.300096
participant569	0.501575	0.111218	0.386907	0.000300436
participant570	1.72e-06	0.0159641	0.0404024	0.943632
participant571	4.95e-06	0.0158128	0.320415	0.663767
participant572	4.98e-09	4.01e-05	0.00149554	0.998464
participant573	0.997191	0.00188456	0.000924225	4.02e-08
participant574	4e-05	0.0958055	0.211493	0.692662
participant575	0.206912	0.13851	0.653916	0.000661854
participant576	0.806523	0.184655	0.00880404	1.8e-05
participant577	0.630164	0.290467	0.0761649	0.00320365
participant578	3.24e-06	0.0758363	0.0220007	0.90216
participant579	0.000544944	0.345507	0.385572	0.268376
participant580	0.186809	0.470768	0.319677	0.0227462
participant581	6.99e-06	0.314852	0.108126	0.577014
participant582	5.74e-06	0.0252233	0.0200121	0.954759
participant583	0.339792	0.599022	0.0606422	0.000543438
participant584	0.859683	0.0689267	0.0713887	1.53e-06
participant585	0.758234	0.23302	0.0083586	0.000386715
participant586	0.251416	0.139007	0.608073	0.00150395
participant587	0.0294993	0.624035	0.157373	0.189092
participant588	0.991552	0.00814875	0.000298793	1.19e-07
participant589	0.220523	0.677772	0.0980976	0.0036072
participant590	0.162515	0.74754	0.0746795	0.015265
participant591	0.99896	0.000378959	0.000660657	5.44e-09
participant592	0.854716	0.103022	0.0422072	5.49e-05
participant593	0.00115616	0.773149	0.145914	0.0797812
participant594	0.947852	0.0012127	0.0509354	1.98e-07
participant595	0.749631	0.216669	0.0336811	1.89e-05
participant596	0.895979	0.00105138	0.102968	1.23e-06
participant597	0.347145	0.235699	0.416398	0.000758936
participant598	0.104525	0.701494	0.183669	0.0103123
participant599	1.01e-09	0.0281712	2.22e-05	0.971807
participant600	0.110229	0.764567	0.11784	0.00736447
participant601	0.0157729	0.219118	0.754741	0.0103675
participant602	0.0143222	0.420426	0.51027	0.0549824
participant603	0.0584324	0.350841	0.588789	0.00193773
participant604	3.62e-09	3.04e-05	0.00375118	0.996218
participant605	0.442419	0.225371	0.331648	0.000561712
participant606	0.0657062	0.75199	0.161773	0.0205306
participant607	0.136128	0.615192	0.246274	0.00240631
participant608	3.57e-06	0.0572712	0.128189	0.814536
participant609	2.25e-10	0.0491593	0.00024836	0.950592
participant610	0.0185637	0.687501	0.247421	0.0465145
participant611	0.0172651	0.0384827	0.713639	0.230613
participant612	0.0880218	0.551295	0.32599	0.0346933
participant613	0.949942	0.000600868	0.0494564	3.94e-07
participant614	0.961064	0.0379911	0.00094426	1.43e-07
participant615	0.845282	0.140736	0.0139764	5.65e-06
participant616	0.0281042	0.442264	0.511138	0.0184938
participant617	2.85e-14	5.47e-05	1.35e-05	0.999932
participant618	0.050084	0.843719	0.076997	0.0291999
participant619	0.783821	0.179383	0.0367666	2.92e-05
participant620	0.490685	0.467317	0.0418498	0.000148475
participant621	0.93984	0.00824749	0.0519033	9.44e-06
participant622	0.148903	0.363102	0.483576	0.0044199
participant623	0.831444	0.112716	0.0558128	2.78e-05
participant624	0.901355	0.0946199	0.00402284	1.99e-06
participant625	0.918498	0.0801064	0.00139463	9.66e-07
participant626	0.844871	0.0336514	0.121444	3.43e-05
participant627	0.35223	0.578863	0.0684509	0.000456625
participant628	0.612407	0.297486	0.0898801	0.000226644
participant629	3.69e-05	0.0313211	0.55285	0.415792
participant630	1.61e-05	0.00411356	0.087243	0.908627
participant631	0.0144961	0.156253	0.799017	0.0302341
participant632	0.996579	0.00214034	0.00128046	5.97e-08
participant633	0.812552	0.171576	0.0158647	7.08e-06
participant634	5.74e-08	4.2e-05	0.0516814	0.948277
participant635	0.0690845	0.859497	0.0630794	0.00833868
participant636	0.00416035	0.20979	0.640042	0.146008
participant637	0.0410758	0.233608	0.707987	0.0173292
participant638	0.0450182	0.84765	0.103153	0.00417834
participant639	0.983092	0.00128904	0.0156183	7.52e-07
participant640	0.833302	0.0632283	0.103452	1.76e-05
participant641	0.0799107	0.469547	0.444126	0.00641614
participant642	0.022221	0.627407	0.289048	0.0613233
participant643	0.000227111	0.360996	0.297297	0.34148
participant644	0.985095	0.000116981	0.0147877	4.06e-08
participant645	0.369735	0.489465	0.140473	0.000327172
participant646	0.100296	0.778209	0.103832	0.0176619
participant647	0.35274	0.305775	0.341088	0.000396843
participant648	0.912565	0.0639331	0.0234993	2.33e-06
participant649	4.85e-10	0.0018471	0.000750974	0.997402
participant650	0.203595	0.658373	0.137544	0.000487709
participant651	0.00465972	0.711409	0.252955	0.0309767
participant652	0.0177048	0.383994	0.541367	0.0569342
participant653	0.878608	0.0975204	0.0238616	9.82e-06
participant654	0.933923	0.06603	4.6e-05	7.6e-07
participant655	0.0756977	0.715172	0.203059	0.00607192
participant656	0.135967	0.128579	0.734569	0.000884582
participant657	0.714778	0.251212	0.0337997	0.000210176
participant658	0.00224697	0.565796	0.343384	0.0885728
participant659	0.0123915	0.364395	0.468899	0.154314
participant660	0.139101	0.115147	0.735021	0.0107308
participant661	2.24e-09	0.058767	0.000275622	0.940957
participant662	0.461879	0.379235	0.157085	0.00180106
participant663	0.999073	0.000640278	0.000286378	1.4e-08
participant664	0.519031	0.320731	0.149646	0.0105926
participant665	0.0231132	0.411158	0.545976	0.0197531
participant666	0.0244828	0.450066	0.425873	0.0995778
participant667	3.19e-05	0.273182	0.0856947	0.641091
participant668	0.000455788	0.044558	0.625486	0.3295
participant669	0.0722172	0.572051	0.348605	0.00712615
participant670	0.777957	0.177245	0.0447861	1.27e-05
participant671	0.729749	0.198407	0.0717005	0.000143674
participant672	0.0107197	0.076235	0.855881	0.0571643
participant673	0.207049	0.643052	0.148916	0.000983111
participant674	0.948697	0.0301604	0.0211378	4.8e-06
participant675	0.988902	0.000777584	0.0103201	2.66e-08
participant676	0.0268204	0.0335397	0.84607	0.0935698
participant677	1.85e-09	0.000897512	0.00123993	0.997863
participant678	0.0249978	0.238721	0.668853	0.0674286
participant679	0.339444	0.145076	0.515425	5.49e-05
participant680	0.257889	0.347378	0.393827	0.000906613
participant681	3.7e-05	0.134627	0.169362	0.695973
participant682	0.0459441	0.246182	0.703565	0.00430861
participant683	3.46e-12	0.0319078	2.08e-05	0.968071
participant684	0.547112	0.232495	0.190993	0.0293995
participant685	9.36e-13	1.98e-05	2.58e-05	0.999954
participant686	0.648444	0.271266	0.0799698	0.00032026
participant687	5.11e-11	0.000326248	0.000119432	0.999554
participant688	0.000351035	0.0985082	0.315826	0.585315
participant689	0.00718741	0.520427	0.25296	0.219426
participant690	0.0473331	0.695324	0.195702	0.0616411
participant691	0.000279643	0.0834693	0.517728	0.398523
participant692	0.12906	0.126374	0.743398	0.00116778
participant693	5.14e-06	0.0523835	0.0545669	0.893044
participant694	0.146549	0.122008	0.71084	0.0206025
participant695	0.0853633	0.386191	0.523892	0.00455377
participant696	0.670487	0.172761	0.156628	0.000124095
participant697	0.92205	0.0764468	0.00148525	1.83e-05
participant698	0.939036	0.0309854	0.0299787	1.64e-07
participant699	0.864998	0.108545	0.0264441	1.32e-05
participant700	0.928978	0.0244788	0.046537	5.8e-06
participant701	2.82e-07	0.00287371	0.123502	0.873624
participant702	0.129844	0.164774	0.704223	0.00115926
participant703	1.56e-05	0.0158305	0.365983	0.618171
participant704	1.8e-07	0.12159	0.00741504	0.870995
participant705	2.14e-05	0.26809	0.166088	0.5658
participant706	0.437028	0.289096	0.272731	0.00114389
participant707	0.0146626	0.0371794	0.674531	0.273627
participant708	0.00677048	0.122718	0.781963	0.0885491
participant709	0.906641	0.0560763	0.037266	1.64e-05
participant710	0.991011	0.00886084	0.000128468	7.33e-09
participant711	0.0927925	0.576728	0.32534	0.00514019
participant712	0.339835	0.570551	0.0889231	0.000691272
participant713	0.925816	0.0728191	0.00135625	8.19e-06
participant714	0.148727	0.328351	0.521567	0.00135523
participant715	6.14e-06	0.000525205	0.115772	0.883697
participant716	1.13e-07	0.121211	0.00488938	0.873899
participant717	0.990829	0.00906638	0.000104841	4.32e-08
participant718	0.00458371	0.66589	0.277032	0.0524942
participant719	0.993251	0.00267576	0.00407349	1.1e-07
participant720	0.000131018	0.0259849	0.648818	0.325066
participant721	0.9819	0.00664701	0.0114523	2.22e-07
participant722	0.078965	0.736637	0.178927	0.00547134
participant723	0.0166634	0.688344	0.284551	0.0104418
participant724	0.0158503	0.25492	0.703956	0.0252742
participant725	4.18e-07	0.000623778	0.031453	0.967923
participant726	0.263436	0.656198	0.0801421	0.000223701
participant727	0.000159929	0.0360509	0.32983	0.633959
participant728	0.931077	0.0682146	0.000707245	6.82e-07
participant729	0.617463	0.131378	0.25108	7.92e-05
participant730	0.179437	0.507962	0.309611	0.00299055
participant731	0.483389	0.403096	0.113267	0.000247366
participant732	0.226682	0.632884	0.139587	0.000846782
participant733	0.620034	0.141097	0.23882	5e-05
participant734	0.0729252	0.224012	0.696864	0.00619867
participant735	0.997551	0.00243251	1.61e-05	1.79e-09
participant736	1.78e-05	0.135815	0.172029	0.692138
participant737	0.0153841	0.136703	0.824354	0.0235598
participant738	2.03e-06	9.84e-05	0.211712	0.788187
participant739	0.747852	0.203881	0.0482374	2.99e-05
participant740	0.999749	0.000114801	0.000136593	1.87e-09
participant741	3.18e-07	0.00231665	0.212895	0.784788
participant742	0.962048	0.00660837	0.0313428	3.86e-07
participant743	0.994853	0.00380835	0.00133854	3.05e-07
participant744	0.275673	0.243142	0.480624	0.000561989
participant745	0.000181096	0.291144	0.277748	0.430927
participant746	4.76e-06	0.00633844	0.160171	0.833486
participant747	3.86e-06	0.0448721	0.0855047	0.869619
participant748	0.992577	0.00506515	0.00235766	1.5e-07
participant749	0.000112148	0.188828	0.447174	0.363886
participant750	0.517987	0.231808	0.249578	0.000627164
participant751	0.0960266	0.695871	0.198747	0.00935627
participant752	7.13e-07	0.00612798	0.0933853	0.900486
participant753	0.63399	0.257331	0.108554	0.000125115
participant754	0.197922	0.278414	0.521755	0.00190978
participant755	1.61e-05	0.053698	0.0888247	0.857461
participant756	0.955979	0.00591153	0.0381091	7.13e-07
participant757	0.161346	0.096893	0.706452	0.035309
participant758	0.997641	0.000227485	0.00213172	1.04e-08
participant759	2.13e-11	1.32e-05	0.000196525	0.99979
participant760	0.107523	0.532421	0.346812	0.0132439
participant761	0.761248	0.106355	0.132368	2.88e-05
participant762	3.92e-06	0.089882	0.0438791	0.866235
participant763	0.944362	0.0548322	0.000804436	1.77e-06
participant764	0.0641522	0.613027	0.274458	0.0483628
participant765	6.28e-08	0.0015322	0.0347684	0.963699
participant766	4.35e-12	4.24e-05	6.79e-05	0.99989
participant767	3.39e-05	0.0883702	0.253396	0.6582
participant768	0.988029	0.00215114	0.00982015	8.18e-08
participant769	1.32e-07	0.00880414	0.0208959	0.9703
participant770	3.69e-09	0.00455676	0.00333634	0.992107
participant771	8.16e-10	0.000765976	0.000227035	0.999007
participant772	1.39e-09	0.000928597	0.00626225	0.992809
participant773	3.92e-06	0.100898	0.196903	0.702195
participant774	0.854677	0.0732049	0.072101	1.7e-05
participant775	0.568834	0.117774	0.313354	3.85e-05
participant776	0.84276	0.0835507	0.0736719	1.69e-05
participant777	0.0484687	0.20523	0.68737	0.0589316
participant778	5.14e-06	0.0921002	0.0706835	0.837211
participant779	0.989375	0.00251066	0.00811438	1.29e-08
participant780	0.856433	0.143234	0.000332437	4.18e-07
participant781	0.877679	0.0488712	0.0734421	7.3e-06
participant782	0.977988	0.0149789	0.00703244	7.62e-07
participant783	0.885994	0.0334648	0.0805357	5.13e-06
participant784	0.950756	0.0109959	0.0382461	1.64e-06
participant785	6.15e-07	0.00116317	0.00709523	0.991741
participant786	7.64e-06	0.265482	0.0480043	0.686506
participant787	0.0219044	0.0701904	0.644174	0.263732
participant788	0.000996199	0.0785717	0.741402	0.17903
participant789	0.0592809	0.714671	0.219386	0.00666205
participant790	0.185721	0.234733	0.576188	0.00335819
participant791	4.38e-05	0.0214707	0.3022	0.676286
participant792	0.0264099	0.0571491	0.879066	0.0373746
participant793	0.000301176	0.210277	0.478479	0.310943
participant794	0.000643704	0.0884241	0.432154	0.478779
participant795	0.457951	0.408405	0.132893	0.00075161
participant796	0.00262179	0.140355	0.555922	0.301101
participant797	0.000139843	0.600933	0.137149	0.261779
participant798	0.998237	0.000951964	0.000810584	2.85e-08
participant799	0.000127531	0.438858	0.140942	0.420073
participant800	0.13382	0.777598	0.0878598	0.000721435
participant801	0.590185	0.266867	0.142835	0.000112393
participant802	0.0053619	0.798505	0.11368	0.0824534
participant803	0.350003	0.183044	0.465797	0.00115676
participant804	0.96106	0.0334895	0.00545009	6.64e-07
participant805	0.369631	0.120198	0.510072	9.83e-05
participant806	0.971718	0.0179233	0.0103565	1.9e-06
participant807	2.88e-11	6.23e-05	0.000314637	0.999623
participant808	1.59e-06	0.00527159	0.267245	0.727482
participant809	0.182317	0.598703	0.21762	0.0013599
participant810	1.3e-05	0.185107	0.183015	0.631866
participant811	0.849238	0.142448	0.0083063	7.49e-06
participant812	0.999586	0.000370407	4.35e-05	4.68e-10
participant813	0.999746	0.000196262	5.81e-05	2.23e-10
participant814	0.986275	0.00654604	0.00717907	4.17e-08
participant815	0.00794013	0.123416	0.815365	0.0532787
participant816	0.0372826	0.708713	0.176653	0.0773513
participant817	0.421955	0.232031	0.344657	0.00135762
participant818	0.387963	0.442663	0.154289	0.0150853
participant819	0.000398272	0.281564	0.358209	0.359829
participant820	0.998113	0.00144392	0.000443574	9.67e-09
participant821	0.389394	0.545378	0.0638778	0.00135019
participant822	0.558453	0.242961	0.198505	8.05e-05
participant823	0.987993	0.00224824	0.00975845	1.37e-08
participant824	3.85e-05	0.00229635	0.223904	0.773761
participant825	0.767991	0.2003	0.0316941	1.45e-05
participant826	1.4e-10	0.000183127	0.000849032	0.998968
participant827	0.000325847	0.159141	0.461247	0.379286
participant828	0.88904	0.0272227	0.0837365	6.05e-07
participant829	0.00899267	0.245155	0.714806	0.0310468
participant830	0.798063	0.0842856	0.117643	8.85e-06
participant831	0.0886233	0.526452	0.382212	0.00271274
participant832	0.00723098	0.341216	0.569399	0.0821535
participant833	0.829789	0.0505587	0.119503	0.000149595
participant834	0.072608	0.1016	0.790494	0.0352978
participant835	0.00211046	0.550989	0.315333	0.131567
participant836	0.993913	0.000696995	0.00539044	1.1e-08
participant837	0.991485	0.00519126	0.0033236	6.35e-07
participant838	0.315915	0.248029	0.434222	0.00183303
participant839	0.966156	0.0309438	0.00289984	6.63e-07
participant840	0.998278	0.00167479	4.72e-05	6.33e-09
participant841	0.00106784	0.0780632	0.568916	0.351953
participant842	3.65e-08	0.000335026	0.00382988	0.995835
participant843	0.998937	0.00104835	1.47e-05	1.02e-09
participant844	2.22e-09	4.36e-05	0.00220187	0.997754
participant845	0.813119	0.121778	0.06505	5.32e-05
participant846	0.795931	0.18401	0.0198538	0.000204964
participant847	0.129229	0.487168	0.366286	0.0173162
participant848	0.254119	0.521511	0.202963	0.0214068
participant849	0.985297	0.00491588	0.00978745	9.08e-08
participant850	0.803029	0.151378	0.0455479	4.54e-05
participant851	4.73e-07	0.00431215	0.0997073	0.89598
participant852	0.0816793	0.548515	0.357681	0.0121245
participant853	0.308606	0.426989	0.263298	0.00110733
participant854	0.372769	0.270603	0.356034	0.000593697
participant855	0.817668	0.174352	0.00797228	7.79e-06
participant856	0.0036573	0.554322	0.301048	0.140973
participant857	0.997576	0.00232764	9.67e-05	1.09e-08
participant858	0.000769866	0.228716	0.342241	0.428273
participant859	0.0128048	0.515526	0.453724	0.0179455
participant860	0.237723	0.655381	0.106473	0.000422798
participant861	0.951763	0.0212545	0.0269772	5.34e-06
participant862	0.049642	0.283021	0.657885	0.00945141
participant863	0.917326	0.0445892	0.0380673	1.73e-05
participant864	0.880226	0.0709315	0.0488144	2.85e-05
participant865	0.326432	0.25661	0.416531	0.000427789
participant866	0.999467	0.000516668	1.67e-05	1.04e-10
participant867	0.97965	0.0150475	0.00530122	8.95e-07
participant868	0.650802	0.347612	0.00158462	1.03e-06
participant869	3.05e-07	0.016996	0.0128879	0.970116
participant870	3.13e-06	0.265011	0.106126	0.628861
participant871	0.623477	0.369797	0.00662924	9.68e-05
participant872	3.68e-07	0.0208777	0.00885283	0.970269
participant873	2.66e-08	0.0224676	0.000831465	0.976701
participant874	9.38e-15	7.68e-07	1.36e-05	0.999986
participant875	3.87e-08	0.0993102	0.00367985	0.89701
participant876	0.614908	0.357142	0.0237234	0.00422644
participant877	0.0684706	0.330593	0.591472	0.0094647
participant878	9.38e-05	0.595306	0.121982	0.282618
participant879	0.0318561	0.240169	0.723392	0.00458314
participant880	0.79571	0.132604	0.0716715	1.47e-05
participant881	1.4e-05	0.12204	0.18749	0.690456
participant882	0.998157	0.00168731	0.000155759	1.26e-08
participant883	0.674997	0.272665	0.0522826	5.55e-05
participant884	0.979133	0.00510363	0.0157623	9.05e-07
participant885	3.59e-08	0.000978009	0.0397365	0.959285
participant886	0.144468	0.657204	0.181312	0.0170163
participant887	0.995582	0.00431685	0.000101107	1.63e-09
participant888	3.59e-07	2.24e-05	0.0350523	0.964925
participant889	0.24327	0.37434	0.36039	0.0220009
participant890	0.00032341	0.223943	0.406721	0.369012
participant891	0.970425	0.000787094	0.0287877	1.47e-08
participant892	0.0417614	0.701798	0.245555	0.0108856
participant893	2.22e-05	0.467664	0.175354	0.35696
participant894	0.00144169	0.294223	0.268027	0.436308
participant895	0.0686395	0.144709	0.748534	0.0381172
participant896	1.91e-05	0.143259	0.101734	0.754988
participant897	0.80272	0.0408434	0.156436	8.43e-07
participant898	0.592138	0.315797	0.0639131	0.0281516
participant899	1.02e-05	0.0710685	0.243865	0.685057
participant900	0.00253242	0.18541	0.715504	0.0965539
participant901	0.692246	0.297048	0.0106774	2.84e-05
participant902	0.617933	0.296789	0.0851276	0.000150174
participant903	0.975112	0.0202769	0.00460745	3.62e-06
participant904	0.649804	0.160213	0.189896	8.64e-05
participant905	0.415825	0.438229	0.145503	0.00044347
participant906	1.34e-07	0.208919	0.000768148	0.790313
participant907	0.999581	0.000384112	3.53e-05	5.98e-10
participant908	8.28e-07	0.00227839	0.0606149	0.937106
participant909	0.33361	0.356258	0.309326	0.000806737
participant910	0.667229	0.279669	0.0530476	5.42e-05
participant911	0.9998	0.000170929	2.92e-05	4.52e-12
participant912	0.822538	0.150646	0.0268047	1.11e-05
participant913	2.8e-06	0.00868669	0.0344862	0.956824
participant914	0.948192	0.00426957	0.0475374	6.23e-07
participant915	0.931839	0.0635708	0.00458905	1.03e-06
participant916	0.998845	0.00094703	0.000208358	4.55e-09
participant917	0.326105	0.59631	0.0773589	0.000226987
participant918	0.561723	0.393542	0.044561	0.000173934
participant919	0.000257037	0.241942	0.12289	0.634911
participant920	0.705535	0.12479	0.169544	0.000131229
participant921	0.00126204	0.0853295	0.754904	0.158504
participant922	0.00029082	0.188818	0.43104	0.379851
participant923	0.577361	0.275104	0.147441	9.42e-05
participant924	0.15368	0.391049	0.45284	0.00243109
participant925	0.235316	0.299904	0.462423	0.00235645
participant926	7.16e-14	3.1e-06	1e-05	0.999987
participant927	2.74e-07	1.15e-06	0.0821867	0.917812
participant928	0.0001378	0.166911	0.370476	0.462475
participant929	0.0293483	0.0252349	0.489045	0.456371
participant930	0.651422	0.313141	0.0354201	1.66e-05
participant931	4.8e-07	0.0220737	0.0365432	0.941383
participant932	0.29708	0.3857	0.316363	0.000857087
participant933	0.727336	0.199461	0.0724241	0.000779273
participant934	6.57e-05	0.340745	0.127716	0.531473
participant935	9.68e-05	0.069861	0.554681	0.375361
participant936	0.674123	0.298037	0.0277885	5.12e-05
participant937	1.12e-06	0.0214589	0.0401407	0.938399
participant938	7.25e-05	0.342389	0.129249	0.528289
participant939	0.0171953	0.69011	0.261162	0.0315322
participant940	0.00269741	0.270769	0.5913	0.135234
participant941	0.88926	0.0686918	0.042036	1.27e-05
participant942	0.911551	0.080122	0.00817181	0.000155486
participant943	8.58e-10	0.00167002	0.00144018	0.99689
participant944	0.000634579	0.285562	0.384393	0.32941
participant945	0.486532	0.391765	0.121436	0.000267335
participant946	0.168523	0.454477	0.375851	0.00114846
participant947	0.966067	0.0333406	0.000589247	3.03e-06
participant948	7.78e-05	0.0511844	0.180132	0.768606
participant949	0.765426	0.222435	0.0121205	1.86e-05
participant950	0.829576	0.0941911	0.0762134	1.94e-05
participant951	1.13e-06	0.000832131	0.20937	0.789797
participant952	5.71e-06	0.0184519	0.0818134	0.899729
participant953	9.55e-05	0.159065	0.196864	0.643975
participant954	3.77e-05	0.1625	0.281475	0.555988
participant955	0.0568276	0.511779	0.396787	0.0346064
participant956	0.00181521	0.733299	0.144167	0.120719
participant957	0.0228009	0.844657	0.115814	0.0167284
participant958	0.563113	0.374712	0.0620137	0.000162108
participant959	0.000106005	0.307045	0.33577	0.35708
participant960	0.131511	0.327065	0.535965	0.005459
participant961	0.0184911	0.240268	0.70596	0.0352813
participant962	0.79983	0.169976	0.0301463	4.7e-05
participant963	4.98e-06	0.0162061	0.0537571	0.930032
participant964	0.00146353	0.0985202	0.717896	0.182121
participant965	4.83e-06	0.0665461	0.0170002	0.916449
participant966	0.107376	0.682596	0.185561	0.0244666
participant967	0.0603656	0.583528	0.344884	0.0112229
participant968	0.000382095	0.527451	0.207144	0.265023
participant969	0.99831	0.00152591	0.00016403	6.2e-09
participant970	0.714104	0.23733	0.0485214	4.54e-05
participant971	0.851575	0.101318	0.0470906	1.63e-05
participant972	0.876089	0.0924778	0.0314245	8.26e-06
participant973	0.675271	0.134156	0.190525	4.81e-05
participant974	0.238287	0.461205	0.29882	0.00168826
participant975	0.783072	0.192386	0.0245187	2.3e-05
participant976	1.14e-13	2.9e-05	2.26e-05	0.999948
participant977	0.0122662	0.735366	0.206221	0.046147
participant978	0.00245214	0.277348	0.587383	0.132817
participant979	0.319895	0.232867	0.441626	0.00561217
participant980	0.864037	0.051123	0.0848222	1.79e-05
participant981	5.02e-06	0.0222949	0.389059	0.588641
participant982	4.1e-06	0.149824	0.0486572	0.801514
participant983	0.312122	0.655656	0.0320889	0.000133542
participant984	2.59e-09	0.0164828	0.00119089	0.982326
participant985	0.857982	0.104623	0.0373892	5.97e-06
participant986	0.996549	0.00334668	0.000104724	3.18e-08
participant987	0.592819	0.157634	0.24938	0.000167592
participant988	0.020014	0.0227374	0.631266	0.325983
participant989	0.998856	0.000892209	0.000251664	1.29e-08
participant990	0.61364	0.249845	0.136402	0.000112657
participant991	0.997835	0.000130272	0.00203487	2.87e-09
participant992	0.99863	0.000174538	0.00119549	5.1e-09
participant993	0.42716	0.1076	0.464935	0.000305739
participant994	0.985275	0.0140674	0.000657635	9.05e-08
participant995	0.0639911	0.105235	0.699433	0.131341
participant996	0.777927	0.0861603	0.135901	1.17e-05
participant997	0.0152126	0.176018	0.754954	0.0538154
participant998	0.938664	0.0485401	0.0127888	6.93e-06
participant999	0.94342	0.00369149	0.0528879	1.43e-07
participant1000	0.00216491	0.082148	0.417182	0.498506
participant1001	1.2e-05	0.215304	0.130641	0.654043
participant1002	0.36087	0.567169	0.07142	0.000540974
participant1003	0.000120331	0.0640933	0.547078	0.388708
participant1004	0.855705	0.034231	0.110054	1.06e-05
participant1005	0.0661841	0.422201	0.487947	0.0236677
participant1006	0.333658	0.423811	0.238547	0.00398385
participant1007	0.99967	0.000151694	0.000178695	1.84e-09
participant1008	0.0135132	0.4692	0.48352	0.0337668
participant1009	0.706794	0.104436	0.188739	3.09e-05
participant1010	0.0702303	0.116449	0.799538	0.0137828
participant1011	0.905597	0.087913	0.00648657	3.09e-06
participant1012	0.965762	0.0230586	0.0111774	1.52e-06
participant1013	0.00928833	0.521422	0.272908	0.196382
participant1014	4.71e-10	0.074801	0.00124978	0.923949
participant1015	0.764339	0.103751	0.131842	6.8e-05
participant1016	2.17e-08	0.0356257	0.00844539	0.955929
participant1017	0.339088	0.398722	0.261511	0.000678079
participant1018	5.52e-10	0.000226681	0.00100731	0.998766
participant1019	3.94e-09	4.38e-06	0.0281138	0.971882
participant1020	0.200276	0.157594	0.641695	0.000435016
participant1021	1.19e-10	0.000260124	0.0204021	0.979338
participant1022	3.2e-05	0.357819	0.100421	0.541728
participant1023	2.86e-05	0.0422985	0.108328	0.849345
participant1024	0.254509	0.702702	0.0426149	0.000173469
participant1025	0.964282	0.0322276	0.00349028	5.83e-07
participant1026	0.600383	0.277457	0.118442	0.00371791
participant1027	0.000297452	0.378591	0.249532	0.37158
participant1028	0.123973	0.664221	0.209298	0.00250827
participant1029	5.66e-05	0.258746	0.155353	0.585845
participant1030	0.480433	0.379019	0.140254	0.000294641
participant1031	1.49e-05	0.020086	0.109365	0.870534
participant1032	8.59e-06	0.0124925	0.259846	0.727652
participant1033	3.08e-05	0.0060993	0.2123	0.78157
participant1034	0.995804	0.00410214	9.38e-05	2.79e-09
participant1035	0.565501	0.361652	0.0727019	0.000145145
participant1036	0.927093	0.036037	0.0368623	7.87e-06
participant1037	0.534151	0.338265	0.127346	0.000238752
participant1038	0.000319882	0.202117	0.613248	0.184315
participant1039	0.0777316	0.683501	0.229828	0.00893977
participant1040	4.08e-13	1.97e-05	0.000247254	0.999733
participant1041	0.0123942	0.517301	0.337606	0.132699
participant1042	1.4e-09	0.0377873	0.00191987	0.960293
participant1043	0.000263649	0.593071	0.129748	0.276917
participant1044	0.505608	0.472561	0.0217271	0.000103797
participant1045	0.909211	0.0740293	0.0167549	4.98e-06
participant1046	0.459949	0.170708	0.368684	0.000658632
participant1047	0.0600951	0.477417	0.45444	0.00804787
participant1048	0.866609	0.0622193	0.071162	9.42e-06
participant1049	0.958149	0.0191159	0.0227352	4.25e-07
participant1050	2.95e-06	0.113228	0.163506	0.723263
participant1051	0.729315	0.135296	0.13484	0.00054922
participant1052	0.153485	0.762193	0.0829746	0.00134705
participant1053	0.0430017	0.606135	0.343855	0.00700804
participant1054	0.0342576	0.75962	0.202443	0.00367942
participant1055	0.738975	0.232	0.0289862	3.87e-05
participant1056	0.947026	0.0528991	7.53e-05	8.95e-08
participant1057	0.658943	0.236159	0.10476	0.000137657
participant1058	0.587845	0.306279	0.105621	0.000254393
participant1059	0.0215734	0.401746	0.551275	0.025405
participant1060	0.104697	0.390645	0.499369	0.00528868
participant1061	0.992502	0.000527047	0.00697088	2.88e-08
participant1062	0.219453	0.74775	0.0321826	0.000614383
participant1063	0.277057	0.62171	0.0992185	0.0020139
participant1064	0.929561	0.0427949	0.0276401	3.63e-06
participant1065	0.0952895	0.828729	0.0498218	0.0261596
participant1066	0.914298	0.0207723	0.0649269	3.22e-06
participant1067	1.08e-12	3.49e-06	3.51e-05	0.999961
participant1068	0.999497	0.000454545	4.8e-05	2.64e-09
participant1069	0.31205	0.249459	0.43809	0.000400623
participant1070	0.864409	0.126091	0.00949747	2.39e-06
participant1071	0.955619	0.0373139	0.00706532	1.85e-06
participant1072	0.999571	0.000177403	0.000251949	2.88e-09
participant1073	0.00693408	0.679805	0.26101	0.0522503
participant1074	0.966952	0.00213555	0.0309125	3.85e-07
participant1075	0.973749	0.0205748	0.00567524	1.39e-06
participant1076	0.0919133	0.858742	0.044294	0.00505116
participant1077	0.977273	0.0215011	0.00122569	1.45e-07
participant1078	0.0215976	0.649323	0.312103	0.0169763
participant1079	0.113573	0.431449	0.452756	0.00222225
participant1080	0.00138882	0.350065	0.138216	0.51033
participant1081	1.45e-05	0.0182861	0.42878	0.55292
participant1082	0.816315	0.120463	0.0631806	4.18e-05
participant1083	0.84934	0.14574	0.00489276	2.71e-05
participant1084	0.675786	0.270698	0.0534077	0.000108385
participant1085	0.517415	0.189416	0.292941	0.000227242
participant1086	0.269848	0.222666	0.497865	0.00962006
participant1087	0.97093	0.0265862	0.00248295	1.24e-06
participant1088	0.737196	0.0576867	0.20505	6.76e-05
participant1089	0.00784837	0.204618	0.761788	0.0257457
participant1090	0.000363792	0.489213	0.179625	0.330798
participant1091	0.488072	0.400232	0.111179	0.000517042
participant1092	0.306669	0.460304	0.232476	0.000551237
participant1093	0.60379	0.285303	0.110726	0.000181617
participant1094	0.00271601	0.766431	0.198589	0.0322644
participant1095	0.856094	0.0844957	0.0594046	5.52e-06
participant1096	0.753701	0.144517	0.101761	2.17e-05
participant1097	0.00637159	0.311802	0.653033	0.0287929
participant1098	0.161046	0.707431	0.129961	0.00156215
participant1099	0.201823	0.295303	0.501547	0.00132698
participant1100	0.918639	0.0339144	0.047444	2.56e-06
participant1101	1.97e-07	0.00411191	0.107645	0.888243
participant1102	0.999698	0.000241016	6.09e-05	2.69e-09
participant1103	0.118535	0.270396	0.606538	0.00453101
participant1104	0.999725	0.00011035	0.000164578	6.83e-10
participant1105	0.658289	0.227339	0.114354	1.81e-05
participant1106	0.00324208	0.502977	0.170716	0.323065
participant1107	0.834684	0.160307	0.00499737	1.11e-05
participant1108	2.36e-08	0.00332431	0.00467503	0.992001
participant1109	0.738891	0.251526	0.00954756	3.5e-05
participant1110	0.00160908	0.626446	0.168189	0.203756
participant1111	0.0100406	0.689381	0.254509	0.0460697
participant1112	4.93e-13	2.34e-06	6.33e-05	0.999934
participant1113	0.375369	0.594445	0.0299978	0.000188077
participant1114	0.988928	0.000746553	0.0103251	3.61e-08
participant1115	0.00018234	0.0176966	0.556183	0.425938
participant1116	0.153386	0.544309	0.300611	0.00169415
participant1117	0.585701	0.0945163	0.319771	1.17e-05
participant1118	0.00276628	0.627608	0.324133	0.0454931
participant1119	0.954356	0.0312937	0.0143439	6.73e-06
participant1120	0.394281	0.32459	0.280624	0.000505266
participant1121	0.394203	0.417402	0.185328	0.00306675
participant1122	9.27e-10	0.0693619	6.9e-05	0.930569
participant1123	0.458586	0.473446	0.0655674	0.00240054
participant1124	0.618634	0.157512	0.223747	0.000106934
participant1125	0.0082441	0.726674	0.241709	0.0233731
participant1126	0.000558877	0.119612	0.712553	0.167276
participant1127	3.58e-05	0.26481	0.242845	0.492309
participant1128	0.558934	0.327017	0.113935	0.000114696
participant1129	0.459098	0.322189	0.218201	0.000512167
participant1130	0.0216477	0.695178	0.255979	0.0271951
participant1131	0.00565243	0.372394	0.259038	0.362916
participant1132	0.467745	0.361231	0.170663	0.00036017
participant1133	0.236246	0.443238	0.310195	0.0103216
participant1134	2.08e-12	9.23e-06	0.00193407	0.998057
participant1135	0.27944	0.666088	0.0541593	0.000313024
participant1136	0.992119	0.00709347	0.00078701	1.22e-07
participant1137	3.96e-05	0.0377629	0.488839	0.473359
participant1138	1.7e-09	0.0172826	0.0018013	0.980916
participant1139	0.00714108	0.229896	0.709384	0.0535796
participant1140	7.83e-05	0.0454578	0.606156	0.348308
participant1141	8.99e-06	0.234717	0.0565132	0.708761
participant1142	3.51e-06	0.0412901	0.0974169	0.861289
participant1143	0.897024	0.0908165	0.0120907	6.85e-05
participant1144	0.426275	0.406455	0.166461	0.000810267
participant1145	0.97564	0.00177232	0.0225872	8.37e-07
participant1146	0.00680621	0.139746	0.827696	0.0257521
participant1147	0.715748	0.0827854	0.20145	1.69e-05
participant1148	0.905666	0.0174133	0.0769059	1.46e-05
participant1149	7.76e-05	0.34996	0.130237	0.519725
participant1150	1.28e-07	0.134757	0.00218603	0.863057
participant1151	0.0174384	0.511415	0.264306	0.206841
participant1152	8.42e-07	0.0133762	0.2017	0.784923
participant1153	0.82189	0.126532	0.0515219	5.63e-05
participant1154	0.000446368	0.290591	0.164331	0.544632
participant1155	0.957998	0.0354433	0.00655852	1.62e-07
participant1156	4.75e-05	0.150002	0.115135	0.734816
participant1157	6.99e-09	0.000826848	0.0380759	0.961097
participant1158	0.00035751	0.234726	0.307157	0.457759
participant1159	0.255273	0.615072	0.0983608	0.031295
participant1160	1.61e-11	2.59e-05	0.000115816	0.999858
participant1161	0.63842	0.280929	0.0796506	0.00100063
participant1162	0.999265	0.000670153	6.51e-05	1.28e-09
participant1163	0.760394	0.0649737	0.174618	1.4e-05
participant1164	0.538035	0.424349	0.0369396	0.000675967
participant1165	0.216621	0.665764	0.116414	0.00120045
participant1166	0.999899	9.29e-05	7.6e-06	2.54e-11
participant1167	7.29e-05	0.217331	0.0473439	0.735252
participant1168	0.999553	0.000362625	8.47e-05	4.78e-10
participant1169	0.81996	0.16372	0.0160315	0.000288386
participant1170	2.84e-09	0.000551451	0.00451694	0.994932
participant1171	0.0118431	0.706687	0.22632	0.0551499
participant1172	0.99937	0.000615545	1.42e-05	1.08e-10
participant1173	0.00485775	0.287137	0.602108	0.105897
participant1174	3.78e-12	1.7e-06	9.54e-05	0.999903
participant1175	0.0395657	0.649032	0.171397	0.140005
participant1176	0.064478	0.53631	0.387863	0.0113489
participant1177	0.0429569	0.12706	0.785104	0.044879
participant1178	0.996009	0.00356181	0.000429345	7.94e-09
participant1179	0.999643	2.59e-05	0.000330885	1.27e-09
participant1180	0.759896	0.0923031	0.147743	5.8e-05
participant1181	0.897588	0.100842	0.0015668	2.96e-06
participant1182	0.932785	0.0656441	0.00156992	7.1e-07
participant1183	0.112458	0.605906	0.271455	0.0101806
participant1184	0.00142286	0.802105	0.158091	0.0383811
participant1185	3.45e-06	0.0341224	0.145712	0.820162
participant1186	0.0262907	0.47475	0.414911	0.0840483
participant1187	0.877889	0.0892187	0.0328903	1.97e-06
participant1188	0.00485879	0.701069	0.147463	0.14661
participant1189	0.477566	0.349467	0.172692	0.000275788
participant1190	0.34475	0.160624	0.493447	0.00117847
participant1191	9.17e-11	3.11e-05	0.000371501	0.999597
participant1192	0.563507	0.395243	0.0408036	0.000445993
participant1193	0.486906	0.507998	0.00482272	0.00027314
participant1194	0.00024641	0.0965889	0.537884	0.365281
participant1195	0.956431	0.0315224	0.0120459	6.06e-07
participant1196	0.521156	0.351738	0.126901	0.000204191
participant1197	2.97e-11	2.77e-05	0.000743637	0.999229
participant1198	0.0028543	0.0343499	0.879975	0.0828204
participant1199	3.69e-11	0.000365872	0.000478934	0.999155
participant1200	0.142715	0.625286	0.229244	0.00275479
participant1201	0.98605	0.00364959	0.0103001	1.73e-07
participant1202	0.00807748	0.114415	0.826012	0.0514964
participant1203	5.2e-05	0.234661	0.148491	0.616796
participant1204	0.00517784	0.724019	0.177433	0.0933704
participant1205	0.362516	0.591894	0.0444499	0.00114017
participant1206	1.04e-06	0.000533831	0.161438	0.838028
participant1207	4.26e-06	0.00155278	0.0163841	0.982059
participant1208	0.940694	0.0176803	0.0416244	9.46e-07
participant1209	0.99814	0.00184159	1.82e-05	1.66e-09
participant1210	0.000831686	0.0578592	0.682946	0.258363
participant1211	7.02e-08	0.0861347	0.00162882	0.912236
participant1212	0.731428	0.212607	0.0558898	7.55e-05
participant1213	0.00125911	0.458037	0.169517	0.371186
participant1214	0.378349	0.408261	0.212809	0.000580532
participant1215	0.000921937	0.273908	0.443266	0.281904
participant1216	0.309108	0.143897	0.543227	0.00376898
participant1217	0.516275	0.402876	0.080686	0.000162675
participant1218	0.00390987	0.176106	0.584256	0.235728
participant1219	0.00270574	0.0420692	0.511085	0.44414
participant1220	0.978535	0.0194797	0.00198495	4.06e-07
participant1221	5.98e-07	0.000325004	0.0462619	0.953413
participant1222	0.864332	0.0195974	0.116055	1.64e-05
participant1223	2.03e-11	0.000159701	0.000606346	0.999234
participant1224	0.0816266	0.152071	0.715056	0.0512463
participant1225	0.211961	0.533847	0.251066	0.00312541
participant1226	0.852314	0.112188	0.0354828	1.51e-05
participant1227	0.106455	0.805197	0.0718558	0.016492
participant1228	0.856362	0.0784285	0.0652017	7.32e-06
participant1229	2.12e-07	1.12e-05	0.0363773	0.963611
participant1230	0.922718	0.00257801	0.0747037	6.82e-07
participant1231	1.71e-15	1.85e-06	1.67e-05	0.999981
participant1232	0.692148	0.231509	0.0762904	5.25e-05
participant1233	0.10082	0.286348	0.609813	0.00301841
participant1234	1.43e-10	0.0018329	9.32e-05	0.998074
participant1235	0.0308062	0.16947	0.784742	0.0149823
participant1236	0.0176678	0.208842	0.737237	0.0362531
participant1237	6.1e-07	0.000174416	0.0105106	0.989314
participant1238	0.000302169	0.0868321	0.481647	0.431219
participant1239	0.00494446	0.493523	0.450118	0.0514149
participant1240	0.999054	0.000359236	0.000586738	3.69e-09
participant1241	0.820892	0.123166	0.0559283	1.41e-05
participant1242	0.927913	0.00286118	0.0692254	5.15e-07
participant1243	0.973161	0.025724	0.00111487	2.73e-07
participant1244	0.885251	0.0271526	0.0875744	2.21e-05
participant1245	0.965113	0.0347905	9.61e-05	2.57e-09
participant1246	0.385293	0.478616	0.135594	0.000497358
participant1247	0.922476	0.073072	0.00444955	2.85e-06
participant1248	4.7e-12	1.64e-05	6.9e-05	0.999915
participant1249	0.660422	0.282983	0.0564979	9.72e-05
participant1250	0.99992	6.72e-05	1.29e-05	7.21e-11
participant1251	0.047237	0.625885	0.299229	0.027649
participant1252	0.999142	0.000767903	8.99e-05	2.81e-09
participant1253	0.337526	0.372295	0.289449	0.000729451
participant1254	0.0654101	0.623229	0.30289	0.00847096
participant1255	0.78446	0.178101	0.0373527	8.62e-05
participant1256	0.878311	0.0663326	0.0553459	1.06e-05
participant1257	0.163046	0.193994	0.641065	0.00189515
participant1258	0.00475503	0.49442	0.424169	0.0766553
participant1259	0.524702	0.231417	0.243807	7.45e-05
participant1260	0.875239	0.0760542	0.0486808	2.64e-05
participant1261	0.0624638	0.77784	0.157563	0.0021323
participant1262	0.734352	0.127997	0.137585	6.63e-05
participant1263	0.43368	0.274372	0.291332	0.000615701
participant1264	0.999938	3.94e-05	2.25e-05	4.14e-11
participant1265	0.999972	1.86e-05	8.99e-06	1.17e-11
participant1266	0.721426	0.22303	0.0555026	4.1e-05
participant1267	0.812028	0.184967	0.00300377	1.98e-06
participant1268	0.0411224	0.275379	0.631332	0.0521664
participant1269	0.0123285	0.604111	0.282192	0.101368
participant1270	2.7e-06	0.0558483	0.0359738	0.908175
participant1271	0.297132	0.340525	0.361356	0.000987686
participant1272	0.269527	0.613755	0.116004	0.000714113
participant1273	0.722184	0.211555	0.0662442	1.63e-05
participant1274	0.0154763	0.546809	0.405444	0.032271
participant1275	2.12e-06	0.00114924	0.182588	0.816261
participant1276	0.257655	0.377275	0.363845	0.00122454
participant1277	0.0184857	0.289298	0.65781	0.0344066
participant1278	9.31e-05	0.44993	0.10752	0.442457
participant1279	0.861256	0.0953643	0.0433703	9.35e-06
participant1280	0.398991	0.148182	0.451653	0.0011731
participant1281	0.998423	0.00146501	0.000112324	8.67e-11
participant1282	0.924687	0.0564982	0.0188058	9.03e-06
participant1283	0.991139	0.00168822	0.00717287	3.03e-08
participant1284	0.211287	0.45723	0.329263	0.00222003
participant1285	0.935346	0.0140704	0.0505817	1.52e-06
participant1286	0.967917	0.0279719	0.00411089	4.61e-08
participant1287	0.71056	0.282883	0.00650658	5.06e-05
participant1288	0.998456	0.00116738	0.000377105	5.4e-09
participant1289	0.935558	0.0643066	0.000134776	7.87e-07
participant1290	0.113486	0.632743	0.236973	0.0167984
participant1291	0.499729	0.493072	0.00717293	2.53e-05
participant1292	0.998957	0.000519263	0.000523992	1.9e-08
participant1293	0.322113	0.339947	0.33621	0.0017305
participant1294	0.0170823	0.780304	0.165708	0.0369058
participant1295	0.523175	0.346958	0.12822	0.00164744
participant1296	0.110797	0.80907	0.0790312	0.00110213
participant1297	0.992547	0.00246748	0.00498507	1.13e-07
participant1298	0.0520761	0.345167	0.590264	0.0124925
participant1299	0.0333739	0.436111	0.523718	0.00679761
participant1300	6.64e-10	2.26e-06	0.00189869	0.998099
participant1301	1.96e-07	0.0752177	0.0184708	0.906311
participant1302	0.0554082	0.395504	0.5384	0.0106876
participant1303	0.992963	0.00696351	7.3e-05	2.9e-08
participant1304	0.0849041	0.801682	0.109092	0.00432214
participant1305	0.466836	0.213969	0.318874	0.000320079
participant1306	6.69e-05	0.64042	0.147693	0.21182
participant1307	1.77e-06	0.212323	0.0343226	0.753353
participant1308	0.0151352	0.701148	0.271047	0.0126695
participant1309	0.664697	0.299124	0.0360415	0.000137145
participant1310	0.0376091	0.703491	0.236398	0.0225017
participant1311	0.547921	0.263078	0.188878	0.00012338
participant1312	6.03e-06	0.00562867	0.0527642	0.941601
participant1313	0.953709	0.0458575	0.000427411	5.9e-06
participant1314	0.999652	0.000303947	4.37e-05	6.61e-10
participant1315	4.21e-06	0.149276	0.0187015	0.832018
participant1316	0.909889	0.0798866	0.0101628	6.15e-05
participant1317	0.999445	0.000407461	0.000147612	4.94e-10
participant1318	0.131522	0.806596	0.0603533	0.00152846
participant1319	0.998689	0.000468762	0.000842257	8.15e-09
participant1320	0.950024	0.0446504	0.00532268	3.35e-06
participant1321	0.984533	0.00265489	0.0128122	1.42e-07
participant1322	0.998723	0.00124435	3.23e-05	7.47e-10
participant1323	0.967532	0.0127628	0.0197043	1.23e-06
participant1324	5.31e-09	0.00177125	0.00084656	0.997382
participant1325	4.21e-07	0.00732379	0.0536345	0.939041
participant1326	0.950251	0.00429397	0.0454546	2.78e-08
participant1327	0.134296	0.18045	0.663822	0.021432
participant1328	0.993375	0.00114538	0.00547934	5.02e-08
participant1329	0.000180253	0.0114912	0.39865	0.589679
participant1330	0.0136537	0.719125	0.203658	0.0635633
participant1331	0.620462	0.25239	0.127062	8.56e-05
participant1332	0.855459	0.0987251	0.0458063	9.22e-06
participant1333	0.99203	0.00576538	0.00220421	2.75e-07
participant1334	0.232257	0.197783	0.569539	0.000421519
participant1335	0.876813	0.105928	0.0172556	3.49e-06
participant1336	1.15e-05	0.239793	0.0821981	0.677998
participant1337	0.0796531	0.272969	0.595542	0.0518356
participant1338	0.119139	0.345484	0.531702	0.00367429
participant1339	0.999043	0.000895131	6.15e-05	2.47e-09
participant1340	0.21043	0.525569	0.262438	0.00156251
participant1341	8.25e-05	0.354868	0.294369	0.350681
participant1342	0.97328	0.0258589	0.000857994	3.49e-06
participant1343	0.000821624	0.303089	0.385037	0.311052
participant1344	0.911339	0.0876539	0.00100575	8.63e-07
participant1345	0.203956	0.588007	0.205806	0.00223084
participant1346	4.29e-12	3.61e-06	0.00014103	0.999855
participant1347	0.399436	0.438478	0.161562	0.000524392
participant1348	0.866477	0.105817	0.0276891	1.77e-05
participant1349	0.292315	0.619619	0.0838074	0.00425805
participant1350	0.999109	3.85e-05	0.000852015	2.72e-10
participant1351	0.683965	0.174304	0.141715	1.56e-05
participant1352	0.0513452	0.853273	0.0656051	0.0297762
participant1353	0.000964139	0.0410581	0.76601	0.191967
participant1354	1.06e-11	0.00458086	2.14e-05	0.995398
participant1355	0.942255	0.0554006	0.0023431	9.39e-07
participant1356	0.882501	0.00997493	0.107522	2.71e-06
participant1357	0.96779	0.0215391	0.0106703	2.56e-07
participant1358	0.969264	0.00731883	0.0234167	9.63e-08
participant1359	0.988151	0.000842467	0.0110061	6.52e-08
participant1360	0.999838	9.99e-05	6.21e-05	2.98e-10
participant1361	2.2e-12	0.000104765	2.85e-05	0.999867
participant1362	0.900981	0.021189	0.0778279	2.1e-06
participant1363	0.365514	0.398659	0.23514	0.000686868
participant1364	0.558543	0.259292	0.182075	9.02e-05
participant1365	0.999043	0.000817431	0.000139178	3.99e-09
participant1366	0.00242304	0.00843457	0.518182	0.47096
participant1367	0.365705	0.172138	0.462066	9.01e-05
participant1368	0.00222025	0.500187	0.366321	0.131272
participant1369	0.0948697	0.823391	0.0635914	0.0181483
participant1370	0.960669	0.0265229	0.0128053	2.84e-06
participant1371	0.505956	0.224682	0.269193	0.000168994
participant1372	5e-11	0.000134694	0.00121028	0.998655
participant1373	0.914074	0.0855842	0.000340262	1.25e-06
participant1374	3.46e-05	0.0385508	0.178901	0.782513
participant1375	0.631417	0.365258	0.0031292	0.00019622
participant1376	1.11e-09	0.000107807	0.00341225	0.99648
participant1377	0.974314	0.0249459	0.000740509	1.28e-08
participant1378	0.229514	0.444713	0.315719	0.0100538
participant1379	0.00207828	0.506776	0.277815	0.213331
participant1380	0.746975	0.0768386	0.176168	1.84e-05
participant1381	0.942435	0.0398915	0.0176709	2.74e-06
participant1382	5.68e-07	0.0322146	0.0257225	0.942062
participant1383	0.165943	0.672263	0.160771	0.00102307
participant1384	0.0897946	0.705408	0.196197	0.00860012
participant1385	0.999412	0.000173916	0.000414256	2.54e-09
participant1386	1.71e-05	0.00472487	0.0796277	0.91563
participant1387	0.927907	0.0716101	0.000482694	5.4e-07
participant1388	0.994648	0.00380059	0.00155137	7.61e-08
participant1389	0.990679	0.00376434	0.00555694	1.13e-07
participant1390	2.56e-06	0.00825335	0.0717441	0.92
participant1391	0.427575	0.292801	0.278924	0.000699117
participant1392	0.000181356	0.480323	0.118768	0.400727
participant1393	1.27e-08	0.0131521	0.00257914	0.984269
participant1394	0.692205	0.0739972	0.233773	2.45e-05
participant1395	0.000639484	0.753885	0.108239	0.137237
participant1396	0.739054	0.0723494	0.188581	1.6e-05
participant1397	0.853948	0.145666	0.000375768	9.92e-06
participant1398	0.42744	0.484107	0.0878383	0.00061542
participant1399	0.999749	0.000140448	0.00011016	1.06e-09
participant1400	0.990022	0.000918161	0.00905991	3.53e-08
participant1401	0.691582	0.295887	0.0118725	0.000658696
participant1402	0.915576	0.0814449	0.00297159	7.77e-06
participant1403	3.34e-07	0.00484734	0.132833	0.862319
participant1404	0.502263	0.400021	0.084948	0.0127683
participant1405	0.870249	0.0688426	0.0609075	5.19e-07
participant1406	0.0638392	0.585828	0.24274	0.107593
participant1407	0.000327561	0.0177903	0.578412	0.40347
participant1408	0.115873	0.685267	0.186422	0.012438
participant1409	1.93e-05	0.175463	0.224559	0.599958
participant1410	0.761178	0.196612	0.04208	0.000130711
participant1411	0.965828	0.0156593	0.0185118	4.72e-07
participant1412	1.55e-11	5.59e-05	0.00377078	0.996173
participant1413	0.353906	0.376216	0.269145	0.000733654
participant1414	0.655764	0.130065	0.214024	0.000147101
participant1415	0.983902	0.00324234	0.0128552	1.73e-07
participant1416	8.18e-07	0.000855313	0.270132	0.729012
participant1417	0.0022878	0.340786	0.535644	0.121283
participant1418	0.000180688	0.0456587	0.706689	0.247471
participant1419	0.00367101	0.487649	0.308738	0.199942
participant1420	0.488811	0.496675	0.0119752	0.00253827
participant1421	3.68e-05	0.429585	0.156854	0.413525
participant1422	0.000707607	0.175522	0.552966	0.270804
participant1423	0.0462767	0.16767	0.689261	0.0967923
participant1424	3.53e-08	0.00695953	0.0230045	0.970036
participant1425	0.976453	0.0211904	0.0023542	1.96e-06
participant1426	0.840604	0.0855742	0.0738154	6.83e-06
participant1427	0.489285	0.370452	0.139548	0.000714886
participant1428	0.955256	0.0445194	0.000224532	1.03e-07
participant1429	0.995648	0.000905956	0.00344583	2.34e-08
participant1430	0.0844938	0.526943	0.38651	0.00205383
participant1431	0.771921	0.19154	0.0357841	0.000755026
participant1432	0.320679	0.614384	0.0637885	0.00114836
participant1433	0.999049	0.000482257	0.000468968	1.09e-08
participant1434	0.92029	0.0710953	0.00860584	8.89e-06
participant1435	0.000215074	0.598887	0.159242	0.241656
participant1436	0.413355	0.342349	0.237538	0.00675821
participant1437	0.000193346	0.0492296	0.772925	0.177652
participant1438	0.000307817	0.0156236	0.211454	0.772614
participant1439	0.999081	0.000592307	0.00032645	5.63e-09
participant1440	0.00219464	0.19372	0.447857	0.356228
participant1441	0.00610095	0.114361	0.399191	0.480347
participant1442	0.00286151	0.213295	0.602931	0.180912
participant1443	6.5e-07	0.171368	0.00361118	0.82502
participant1444	0.92638	0.0211994	0.0524176	3.32e-06
participant1445	0.447133	0.402499	0.146312	0.0040563
participant1446	0.0680712	0.782569	0.0732306	0.0761294
participant1447	0.887623	0.00204697	0.110329	8.79e-07
participant1448	0.999097	0.000889192	1.39e-05	2.91e-10
participant1449	0.0623382	0.526023	0.359505	0.0521344
participant1450	0.804579	0.173928	0.0214716	2.18e-05
participant1451	0.952382	0.000591418	0.0470268	1.01e-07
participant1452	3.23e-06	0.037324	0.319298	0.643375
participant1453	0.765929	0.20395	0.0300958	2.52e-05
participant1454	0.98245	0.00110994	0.0164399	1.03e-08
participant1455	9.08e-09	0.000505526	0.00410616	0.995388
participant1456	2.77e-07	0.00079527	0.00884585	0.990359
participant1457	0.0708699	0.636766	0.285442	0.00692179
participant1458	0.798939	0.0935976	0.107423	4.06e-05
participant1459	0.364487	0.533354	0.101759	0.000400408
participant1460	0.900981	0.0596924	0.0393054	2.12e-05
participant1461	0.612749	0.128707	0.257343	0.00120026
participant1462	0.85492	0.0732307	0.0718429	6.06e-06
participant1463	0.91932	0.0576989	0.0229797	1.78e-06
participant1464	0.0150783	0.0826461	0.802978	0.0992982
participant1465	0.000101136	0.0152764	0.117025	0.867597
participant1466	2e-11	0.00383826	5.03e-06	0.996157
participant1467	0.123939	0.144882	0.724788	0.00639101
participant1468	2.24e-08	0.00266622	0.0310829	0.966251
participant1469	0.0132011	0.647296	0.235782	0.10372
participant1470	4.29e-08	3.51e-05	0.0445247	0.95544
participant1471	3.03e-08	0.0014189	0.0468662	0.951715
participant1472	0.978399	0.0130424	0.00855808	8.46e-08
participant1473	0.449176	0.182288	0.368029	0.000506961
participant1474	0.733094	0.25811	0.00877643	1.99e-05
participant1475	0.619736	0.364394	0.0137485	0.00212163
participant1476	0.981843	0.00664215	0.0115142	8.89e-07
participant1477	0.806165	0.131851	0.0619234	6.1e-05
participant1478	0.147445	0.677421	0.172905	0.00222858
participant1479	0.992228	0.00746966	0.000302676	1.8e-09
participant1480	0.977238	0.0202793	0.00248205	5.18e-07
participant1481	0.398235	0.503164	0.0984885	0.000112848
participant1482	9.92e-05	0.459306	0.118716	0.421879
participant1483	0.252201	0.207542	0.54005	0.000206257
participant1484	0.998301	0.00035999	0.00133867	1.36e-08
participant1485	0.985631	0.00901692	0.00535166	1.45e-07
participant1486	3.97e-05	0.35495	0.201562	0.443449
participant1487	0.225404	0.456184	0.316174	0.00223833
participant1488	0.00041604	0.117533	0.663804	0.218247
participant1489	0.99066	0.00424032	0.00509995	5.72e-08
participant1490	0.672374	0.132204	0.195402	1.93e-05
participant1491	0.876775	0.113363	0.00986014	1.43e-06
participant1492	0.0292802	0.177226	0.675996	0.117497
participant1493	8.04e-12	0.000238195	2.71e-05	0.999735
participant1494	0.999872	9.6e-05	3.24e-05	2.33e-10
participant1495	2.36e-05	0.165651	0.390877	0.443449
participant1496	0.924993	0.0748393	0.000166806	5.33e-07
participant1497	8.13e-07	0.0498617	0.0452521	0.904885
participant1498	0.682321	0.297888	0.0197724	1.87e-05
participant1499	0.00567244	0.0559502	0.607093	0.331284
participant1500	0.999768	0.000155003	7.72e-05	5.47e-10
participant1501	0.000195907	0.523534	0.221164	0.255106
participant1502	2.89e-05	0.144371	0.168959	0.68664
participant1503	0.105811	0.493238	0.399812	0.00113932
participant1504	2.69e-06	0.0828161	0.119993	0.797188
participant1505	0.989575	0.0100186	0.000406812	6.5e-08
participant1506	0.026205	0.4302	0.49995	0.043645
participant1507	5.39e-05	0.126928	0.271556	0.601462
participant1508	0.0834965	0.224373	0.689668	0.00246191
participant1509	0.33417	0.529568	0.13546	0.000802447
participant1510	3.64e-05	0.0524075	0.375296	0.57226
participant1511	0.670954	0.310783	0.0175047	0.000759009
participant1512	0.90995	0.0757574	0.0142857	6.89e-06
participant1513	0.207452	0.337062	0.448706	0.00678035
participant1514	0.948639	0.0482438	0.00311498	2.26e-06
participant1515	2.74e-08	0.0827268	0.00474431	0.912529
participant1516	0.0199438	0.256418	0.711725	0.0119134
participant1517	0.3561	0.244495	0.398933	0.000472565
participant1518	0.631683	0.332772	0.0354436	0.000100629
participant1519	0.0381571	0.851511	0.104489	0.00584291
participant1520	0.928397	0.0317916	0.0398079	3.09e-06
participant1521	0.0018416	0.326576	0.354596	0.316986
participant1522	0.111486	0.362622	0.489163	0.0367298
participant1523	0.221016	0.587542	0.190257	0.00118488
participant1524	0.950334	0.0272421	0.0224217	1.88e-06
participant1525	0.425308	0.300078	0.274304	0.000309288
participant1526	0.918979	0.0101631	0.0708576	5.25e-07
participant1527	0.771928	0.0738172	0.154236	1.89e-05
participant1528	0.118299	0.790238	0.0898315	0.00163236
participant1529	0.781542	0.175623	0.0428049	3.05e-05
participant1530	5.75e-05	0.42925	0.196866	0.373826
participant1531	0.00692667	0.0885621	0.709869	0.194642
participant1532	0.883554	0.00543227	0.111001	1.31e-05
participant1533	0.0159269	0.867246	0.0921657	0.0246616
participant1534	0.0578287	0.628263	0.303862	0.0100463
participant1535	0.943256	0.0295587	0.0271815	3.35e-06
participant1536	6.83e-05	0.0922121	0.263531	0.644189
participant1537	9.14e-05	0.00960013	0.41638	0.573928
participant1538	6.59e-14	4.4e-05	2.21e-06	0.999954
participant1539	0.13406	0.285409	0.57577	0.00476067
participant1540	0.502878	0.44883	0.0481538	0.000138105
participant1541	0.511499	0.482508	0.00592546	6.72e-05
participant1542	0.00034153	0.0772644	0.450369	0.472025
participant1543	0.93087	0.0289855	0.0401377	6.95e-06
participant1544	0.960349	0.00401085	0.0356403	2.87e-07
participant1545	0.0152268	0.13016	0.787745	0.0668691
participant1546	0.99893	0.00103667	3.35e-05	1.07e-09
participant1547	0.934613	0.039306	0.0260787	2.69e-06
participant1548	0.915777	0.0792869	0.00493496	8.61e-07
participant1549	0.0820497	0.65362	0.25742	0.00691006
participant1550	0.938716	0.00794773	0.0533344	2.15e-06
participant1551	0.619146	0.351135	0.0295257	0.000193482
participant1552	0.837767	0.0467928	0.115265	0.000174925
participant1553	0.718523	0.174027	0.107336	0.000114377
participant1554	0.981196	0.00650178	0.0123024	1.34e-07
participant1555	0.856762	0.139406	0.00382043	1.21e-05
participant1556	1.33e-09	0.00892021	0.000603499	0.990476
participant1557	0.968335	0.01367	0.0179938	7.49e-07
participant1558	0.688035	0.139255	0.17261	0.000100255
participant1559	0.333156	0.624672	0.0395331	0.00263879
participant1560	6.31e-07	0.0024337	0.144841	0.852725
participant1561	0.110028	0.15155	0.734952	0.00346978
participant1562	7.67e-06	0.0109126	0.344355	0.644725
participant1563	0.00205934	0.309223	0.62334	0.0653776
participant1564	0.989909	0.00157356	0.00851712	6.54e-08
participant1565	0.977405	0.0190466	0.0035475	5.42e-07
participant1566	0.0870287	0.570677	0.325051	0.0172436
participant1567	0.639129	0.232821	0.127848	0.000202503
participant1568	1.05e-11	3.22e-05	8.42e-05	0.999884
participant1569	0.0147502	0.283952	0.667806	0.0334926
participant1570	0.074792	0.252303	0.661672	0.0112333
participant1571	0.0273777	0.0371745	0.90772	0.0277283
participant1572	0.694245	0.208832	0.0968435	7.9e-05
participant1573	0.000557522	0.0788508	0.721087	0.199505
participant1574	0.260085	0.599433	0.139733	0.0007495
participant1575	8.58e-05	0.157153	0.141063	0.701698
participant1576	0.996494	0.00228541	0.00122004	2.05e-07
participant1577	0.552396	0.198803	0.248571	0.000230224
participant1578	0.99946	5.91e-05	0.00048079	6.94e-09
participant1579	0.845426	0.00811074	0.146457	6.15e-06
participant1580	0.862067	0.096886	0.0410231	2.37e-05
participant1581	0.981684	0.0058732	0.0124427	7.22e-08
participant1582	0.000392653	0.0101102	0.0629302	0.926567
participant1583	0.034366	0.320541	0.62802	0.0170727
participant1584	0.351133	0.184214	0.464564	8.83e-05
participant1585	0.00144398	0.608726	0.275629	0.114201
participant1586	0.00682519	0.163369	0.788269	0.041537
participant1587	1.85e-11	3.14e-06	0.000273513	0.999723
participant1588	0.0185049	0.454579	0.459807	0.0671093
participant1589	0.999413	0.000155386	0.000431646	3.85e-09
participant1590	3.8e-05	0.39921	0.0692494	0.531503
participant1591	1.98e-15	0.000556988	4.83e-07	0.999443
participant1592	2.21e-10	0.0271089	0.000440139	0.972451
participant1593	1.1e-07	0.0888448	0.0100329	0.901122
participant1594	1.62e-05	0.152585	0.176586	0.670813
participant1595	0.0832399	0.832734	0.04343	0.0405957
participant1596	5.29e-08	0.0162752	0.0076374	0.976087
participant1597	1.57e-10	0.022303	0.000355229	0.977342
participant1598	0.214694	0.629423	0.155368	0.000514831
participant1599	0.163672	0.64316	0.18105	0.0121174
participant1600	6.39e-12	7.02e-06	0.00424812	0.995745
participant1601	0.378477	0.600637	0.0202313	0.000655504
participant1602	1.67e-08	0.0017162	0.00437637	0.993907
participant1603	0.923337	0.0590626	0.0175888	1.11e-05
participant1604	0.58571	0.34731	0.0596732	0.00730737
participant1605	2.56e-05	0.177987	0.288816	0.533171
participant1606	2.99e-05	0.572144	0.171759	0.256067
participant1607	0.721397	0.12924	0.149328	3.49e-05
participant1608	3.94e-11	4.36e-05	0.00198403	0.997972
participant1609	1.49e-08	0.0371475	0.00139358	0.961459
participant1610	1.58e-09	0.00234871	0.000547908	0.997103
participant1611	0.688222	0.267712	0.0305628	0.013504
participant1612	4.51e-09	0.00103018	0.00356817	0.995402
participant1613	0.659357	0.325038	0.0155025	0.000101647
participant1614	0.998526	0.000544782	0.000929312	3.42e-08
participant1615	0.964276	0.0258902	0.00983194	2.25e-06
participant1616	0.689658	0.3009	0.00943496	7.91e-06
participant1617	0.000529201	0.284515	0.532221	0.182735
participant1618	8.26e-05	0.00545865	0.17072	0.823739
participant1619	0.826629	0.145347	0.0274318	0.000591643
participant1620	0.958036	0.0375903	0.00437216	1.34e-06
participant1621	0.442152	0.454372	0.103209	0.000267207
participant1622	0.036274	0.804923	0.143498	0.0153044
participant1623	5.68e-08	0.011464	0.00173067	0.986805
participant1624	2.79e-11	4.42e-05	0.000126019	0.99983
participant1625	0.0280335	0.297617	0.505481	0.168868
participant1626	0.299768	0.305078	0.394853	0.000300864
participant1627	0.737374	0.17097	0.0915982	5.85e-05
participant1628	0.215283	0.152557	0.631184	0.000975708
participant1629	8.85e-10	0.0387994	0.000209427	0.960991
participant1630	0.000160404	0.0320687	0.313527	0.654244
participant1631	3.02e-10	0.00069761	0.00013006	0.999172
participant1632	0.0282178	0.178316	0.608889	0.184577
participant1633	0.640349	0.251891	0.107703	5.75e-05
participant1634	0.896446	0.0701347	0.0334051	1.37e-05
participant1635	0.992123	0.0077972	8e-05	1.73e-08
participant1636	7.17e-05	0.529177	0.186795	0.283957
participant1637	0.999664	0.000237513	9.84e-05	7.66e-09
participant1638	0.798272	0.0544544	0.147257	1.6e-05
participant1639	0.951478	0.0481799	0.000341971	3.81e-07
participant1640	0.999622	0.000155003	0.000222682	1.05e-09
participant1641	1.17e-09	0.0007029	0.0460885	0.953209
participant1642	0.018109	0.062238	0.840939	0.0787135
participant1643	5.24e-06	0.0699343	0.146838	0.783223
participant1644	0.925211	0.0603104	0.0144748	3.76e-06
participant1645	0.915452	0.0533177	0.031219	1.13e-05
participant1646	0.00512457	0.0823187	0.819405	0.0931513
participant1647	0.604981	0.195999	0.198936	8.51e-05
participant1648	0.000667237	0.014923	0.251245	0.733165
participant1649	0.771534	0.209495	0.0189319	3.91e-05
participant1650	0.886926	0.0725313	0.0405279	1.51e-05
participant1651	0.108561	0.738968	0.149358	0.00311266
participant1652	0.936508	0.0443585	0.0191326	5.5e-07
participant1653	0.18144	0.438194	0.377739	0.00262715
participant1654	0.959831	0.0352772	0.00489176	3.32e-07
participant1655	0.0184071	0.411479	0.5531	0.0170139
participant1656	0.930119	0.0293997	0.0404799	1.67e-06
participant1657	0.987743	0.0104688	0.00178737	6.38e-07
participant1658	0.997574	0.000448422	0.00197783	1.05e-08
participant1659	0.0149313	0.133003	0.816228	0.035837
participant1660	1.58e-10	0.000689021	4.03e-05	0.999271
participant1661	0.969018	0.00265492	0.0283274	1.76e-07
participant1662	0.485183	0.483592	0.031084	0.000140541
participant1663	0.307503	0.138856	0.55292	0.000721209
participant1664	3.02e-15	0.00515267	1.3e-06	0.994846
participant1665	0.800789	0.0396776	0.159532	1.42e-06
participant1666	0.99259	0.00181137	0.00559819	3.39e-08
participant1667	2.29e-09	0.0572081	0.00019108	0.942601
participant1668	0.0155199	0.371488	0.557883	0.0551092
participant1669	0.0717485	0.150879	0.765657	0.0117147
participant1670	0.872307	0.108309	0.0193221	6.15e-05
participant1671	2.58e-05	0.00585474	0.16519	0.82893
participant1672	0.920761	0.0791612	7.79e-05	2.07e-07
participant1673	0.103289	0.742546	0.149898	0.00426672
participant1674	0.974467	0.0211641	0.00436723	1.46e-06
participant1675	0.689781	0.210531	0.0996439	4.41e-05
participant1676	0.017877	0.701102	0.227594	0.0534266
participant1677	0.658504	0.169191	0.172164	0.000141171
participant1678	0.999494	0.000163603	0.000342744	3.07e-09
participant1679	0.72575	0.225411	0.0473696	0.00147024
participant1680	0.993278	0.00420197	0.00252041	5.06e-08
participant1681	0.873018	0.0469636	0.0800145	4.27e-06
participant1682	0.962009	0.0207076	0.0172778	5.93e-06
participant1683	5.33e-05	0.291317	0.0863914	0.622238
participant1684	3.71e-06	0.12972	0.0584065	0.811869
participant1685	0.993426	0.00251159	0.0040621	5.68e-08
participant1686	0.981323	0.0117698	0.0069069	3.62e-07
participant1687	0.0393471	0.74213	0.214718	0.00380515
participant1688	1.07e-05	0.0154448	0.13365	0.850895
participant1689	0.98113	0.0188474	2.27e-05	3.22e-09
participant1690	0.843949	0.0934096	0.0626307	1.1e-05
participant1691	0.851762	0.146375	0.00185547	7.92e-06
participant1692	0.155903	0.106506	0.722926	0.0146655
participant1693	0.583021	0.384457	0.0324678	5.43e-05
participant1694	0.191282	0.179443	0.62706	0.002215
participant1695	0.00171971	0.629115	0.190995	0.17817
participant1696	0.915552	0.0399314	0.0444909	2.55e-05
participant1697	0.926013	0.0498388	0.0241456	2.44e-06
participant1698	0.665287	0.282549	0.0521166	4.71e-05
participant1699	0.0636634	0.613489	0.315241	0.00760644
participant1700	6.66e-06	0.378238	0.0781318	0.543623
participant1701	0.92523	0.0307929	0.0439605	1.63e-05
participant1702	1.45e-11	0.000247733	5.7e-05	0.999695
participant1703	0.0264545	0.164596	0.698149	0.110801
participant1704	0.0723621	0.133514	0.791091	0.00303224
participant1705	0.0208868	0.739593	0.236217	0.00330247
participant1706	9.84e-08	0.0121971	0.0122022	0.975601
participant1707	6.75e-08	0.143576	0.00541432	0.851009
participant1708	0.272089	0.621719	0.104907	0.00128527
participant1709	0.00222056	0.726951	0.230424	0.0404044
participant1710	0.997893	0.000611644	0.00149541	2.23e-08
participant1711	0.984874	0.0150225	0.000103327	1.07e-07
participant1712	0.0032985	0.330344	0.563503	0.102855
participant1713	0.471441	0.511641	0.0168133	0.000103984
participant1714	0.00897095	0.486459	0.428509	0.0760607
participant1715	0.824436	0.0868222	0.0887212	2.11e-05
participant1716	0.970871	0.0287549	0.000373174	9.88e-07
participant1717	0.850862	0.141493	0.00763901	5.23e-06
participant1718	8.44e-10	0.000336208	0.0176452	0.982019
participant1719	0.0245131	0.866537	0.0953802	0.0135698
participant1720	5.34e-11	0.000220401	8.53e-05	0.999694
participant1721	0.0173269	0.175485	0.675746	0.131442
participant1722	0.0177521	0.211375	0.765605	0.0052687
participant1723	0.0423902	0.641643	0.303324	0.0126421
participant1724	0.780615	0.0678654	0.151508	1.19e-05
participant1725	0.999545	0.000428762	2.6e-05	3.69e-10
participant1726	0.997289	0.00230382	0.000407326	4.64e-09
participant1727	0.999828	7.71e-05	9.48e-05	1.91e-09
participant1728	0.992289	0.00741734	0.000293748	3.52e-08
participant1729	0.963759	0.000641222	0.0355993	6.89e-08
participant1730	0.944905	0.0544765	0.000616962	1.27e-06
participant1731	1.47e-07	0.00914088	0.0332541	0.957605
participant1732	0.99246	0.00688757	0.000652414	8.12e-08
participant1733	0.30351	0.228098	0.460992	0.0073998
participant1734	0.00350952	0.548853	0.40061	0.0470278
participant1735	0.200144	0.69075	0.108432	0.000673943
participant1736	0.919553	0.0660658	0.0140797	0.000301302
participant1737	0.599169	0.335639	0.0651083	8.31e-05
participant1738	0.844349	0.11438	0.0412566	1.45e-05
participant1739	0.137576	0.764156	0.0975688	0.000698711
participant1740	0.889679	0.040264	0.0700427	1.4e-05
participant1741	0.545752	0.271567	0.182499	0.000182186
participant1742	0.00378804	0.0447666	0.798264	0.153182
participant1743	0.427369	0.434177	0.137978	0.000476761
participant1744	0.00321754	0.288639	0.6122	0.0959429
participant1745	0.040931	0.464572	0.47913	0.0153676
participant1746	0.000321527	0.508712	0.256272	0.234695
participant1747	4.59e-05	0.167541	0.292439	0.539974
participant1748	0.00375504	0.655925	0.229895	0.110425
participant1749	0.964667	0.00491954	0.0304133	4.28e-07
participant1750	0.930092	0.0688769	0.00103116	1.09e-07
participant1751	1.04e-07	0.0751637	0.00186753	0.922969
participant1752	0.206149	0.484142	0.307706	0.00200243
participant1753	0.013089	0.665282	0.28187	0.0397584
participant1754	9.2e-09	0.00998203	0.000331594	0.989686
participant1755	0.7778	0.204884	0.0172933	2.22e-05
participant1756	0.403022	0.553346	0.0433529	0.000279634
participant1757	0.914775	0.0838045	0.00141906	1.69e-06
participant1758	4.77e-05	0.00146372	0.181983	0.816506
participant1759	0.206915	0.301099	0.491106	0.000881054
participant1760	0.00551434	0.594973	0.225392	0.17412
participant1761	5.4e-06	0.00886814	0.0283515	0.962775
participant1762	0.865829	0.0620798	0.0720772	1.42e-05
participant1763	0.000525678	0.612932	0.266634	0.119908
participant1764	1.95e-05	0.207711	0.0699961	0.722274
participant1765	0.00239288	0.44419	0.221978	0.331439
participant1766	7.37e-07	0.150427	0.0146927	0.834879
participant1767	0.961527	0.021473	0.0169991	1.23e-06
participant1768	0.482028	0.161991	0.355766	0.000214737
participant1769	0.840492	0.138167	0.0213166	2.39e-05
participant1770	0.829235	0.160764	0.00996662	3.43e-05
participant1771	0.406402	0.445568	0.147741	0.000288759
participant1772	0.605617	0.342569	0.0512715	0.0005431
participant1773	0.432753	0.508947	0.0503057	0.00799493
participant1774	0.951712	0.00696485	0.0413217	1.4e-06
participant1775	0.237698	0.527101	0.233569	0.00163138
participant1776	1.49e-05	0.293463	0.153547	0.552974
participant1777	0.967906	0.0300619	0.00202726	4.6e-06
participant1778	0.999627	0.000335248	3.75e-05	1.6e-09
participant1779	0.174344	0.74928	0.0751718	0.00120403
participant1780	0.16751	0.707394	0.123209	0.00188744
participant1781	5.92e-07	0.0655196	0.0748677	0.859612
participant1782	0.70472	0.115897	0.17937	1.29e-05
participant1783	0.981317	0.00501227	0.0136704	7.5e-07
participant1784	0.0209624	0.845696	0.0735328	0.0598086
participant1785	0.0462135	0.785456	0.155182	0.0131487
participant1786	0.995962	0.00370039	0.000337993	3.97e-09
participant1787	0.486089	0.188175	0.325662	7.46e-05
participant1788	0.937394	0.00073895	0.0618669	6.33e-07
participant1789	0.996113	0.00384995	3.65e-05	1.39e-08
participant1790	0.841433	0.13457	0.0239617	3.55e-05
participant1791	0.0910451	0.699898	0.204419	0.00463789
participant1792	0.947238	0.0336071	0.0191548	1.45e-07
participant1793	0.99578	0.00333499	0.000885347	2.15e-08
participant1794	0.983395	0.0160285	0.000576501	4e-07
participant1795	0.96372	0.00294297	0.0333369	1.43e-07
participant1796	0.76947	0.230177	0.000340163	1.29e-05
participant1797	0.747314	0.164788	0.0878574	4.03e-05
participant1798	0.00364788	0.611034	0.28926	0.0960581
participant1799	0.949012	0.0480944	0.00289119	1.98e-06
participant1800	0.694195	0.260665	0.0451165	2.29e-05
participant1801	0.263101	0.667652	0.0678491	0.00139752
participant1802	0.0121258	0.375074	0.482617	0.130183
participant1803	0.998837	0.00114416	1.92e-05	1.42e-09
participant1804	0.00305967	0.484796	0.289532	0.222612
participant1805	0.91618	0.0432167	0.0406	3.3e-06
participant1806	0.479503	0.517357	0.00310976	3.05e-05
participant1807	4.5e-06	0.0601246	0.160841	0.77903
participant1808	0.0492668	0.582149	0.363874	0.00471073
participant1809	0.0163866	0.273957	0.562452	0.147204
participant1810	0.944227	0.0520606	0.00371019	2.47e-06
participant1811	0.0202909	0.223318	0.571787	0.184604
participant1812	0.128962	0.400058	0.466138	0.00484225
participant1813	0.700069	0.228928	0.0708249	0.000178366
participant1814	0.500928	0.275592	0.22313	0.000350355
participant1815	0.00193021	0.493498	0.413975	0.090597
participant1816	0.000641178	0.0364175	0.457513	0.505429
participant1817	0.916433	0.0740016	0.00955022	1.54e-05
participant1818	0.000426165	0.625742	0.206003	0.167829
participant1819	0.315282	0.334007	0.349998	0.000712533
participant1820	0.801047	0.136784	0.0621512	1.8e-05
participant1821	0.911275	0.0727086	0.0160117	4.68e-06
participant1822	0.423428	0.458701	0.117414	0.000456437
participant1823	0.856802	0.105546	0.037636	1.51e-05
participant1824	0.982984	0.000401535	0.0166147	1.39e-07
participant1825	0.712096	0.276242	0.0116511	1.11e-05
participant1826	0.967743	0.0213099	0.0109468	9.54e-08
participant1827	0.0764336	0.672249	0.240289	0.0110284
participant1828	0.999515	0.000471035	1.37e-05	4.17e-10
participant1829	0.214472	0.206839	0.559279	0.0194107
participant1830	0.595157	0.228681	0.176044	0.000117966
participant1831	0.191731	0.415561	0.388872	0.00383559
participant1832	0.0323739	0.181243	0.67858	0.107802
participant1833	0.343567	0.404984	0.250755	0.000693349
participant1834	0.150847	0.13183	0.689751	0.0275717
participant1835	2.61e-05	0.314631	0.141169	0.544174
participant1836	0.791309	0.087821	0.120856	1.36e-05
participant1837	0.981908	0.00810117	0.00998982	6.64e-07
participant1838	0.161771	0.297776	0.538757	0.00169636
participant1839	0.931807	0.0176483	0.0505435	7.31e-07
participant1840	0.999873	6.63e-05	6.08e-05	1.48e-10
participant1841	0.84933	0.053085	0.0975799	5.56e-06
participant1842	0.455572	0.4709	0.0732048	0.000323617
participant1843	0.0075467	0.765311	0.176791	0.0503515
participant1844	0.973952	0.0113755	0.0146728	6.02e-08
participant1845	0.762821	0.103225	0.13393	2.44e-05
participant1846	0.840721	0.132058	0.0271843	3.62e-05
participant1847	0.839089	0.144706	0.016204	1.06e-06
participant1848	0.999531	0.00027681	0.000192625	2.32e-09
participant1849	0.999042	0.000512329	0.000445818	6.98e-10
participant1850	0.939909	0.045459	0.0146262	5.63e-06
participant1851	0.441963	0.486798	0.0707467	0.000491858
participant1852	0.00126751	0.284374	0.591317	0.123042
participant1853	0.180803	0.673005	0.145319	0.000872811
participant1854	0.087193	0.534667	0.370178	0.00796144
participant1855	0.235622	0.285964	0.476507	0.00190706
participant1856	0.980877	0.0169208	0.00220141	5.52e-07
participant1857	0.979287	0.00310507	0.0176076	3.69e-07
participant1858	0.911262	0.0350064	0.0537091	2.2e-05
participant1859	0.762645	0.142524	0.0948204	1.03e-05
participant1860	0.781196	0.0705356	0.148256	1.22e-05
participant1861	0.0176596	0.15811	0.79863	0.0256006
participant1862	0.745442	0.109419	0.145124	1.44e-05
participant1863	0.755678	0.174717	0.0695557	4.95e-05
participant1864	0.305886	0.38261	0.309944	0.00156013
participant1865	0.687053	0.125491	0.18744	1.57e-05
participant1866	0.000625373	0.0399162	0.290266	0.669193
participant1867	0.998816	0.000723387	0.000460807	1.13e-08
participant1868	0.354305	0.283045	0.362083	0.000567438
participant1869	0.748089	0.202572	0.0489903	0.000348135
participant1870	7.25e-08	0.0253409	0.0212009	0.953458
participant1871	0.82662	0.126934	0.0464072	3.9e-05
participant1872	7.91e-06	0.076172	0.0917831	0.832037
participant1873	0.834603	0.110144	0.0552392	1.42e-05
participant1874	0.233597	0.519806	0.245775	0.000821972
participant1875	0.367468	0.370225	0.260941	0.00136646
participant1876	0.593643	0.377135	0.0288706	0.00035071
participant1877	0.0224595	0.238541	0.731623	0.00737694
participant1878	0.717673	0.236715	0.0452757	0.000336472
participant1879	0.0511737	0.76435	0.14398	0.040496
participant1880	0.990484	0.00846985	0.00104215	4.04e-06
participant1881	0.228974	0.707751	0.0626801	0.000595298
participant1882	0.0808811	0.189189	0.714523	0.015407
participant1883	0.998413	0.00156557	2.15e-05	1.66e-10
participant1884	0.708583	0.215669	0.0757136	3.45e-05
participant1885	0.743605	0.204335	0.0519613	9.83e-05
participant1886	0.0835545	0.474235	0.436769	0.00544103
participant1887	0.871348	0.0582263	0.0704115	1.45e-05
participant1888	0.996781	0.00104766	0.00217147	4.27e-08
participant1889	0.950452	0.0125671	0.0369785	2.6e-06
participant1890	0.971587	0.024126	0.0042808	6.35e-06
participant1891	0.672685	0.200855	0.126418	4.09e-05
participant1892	0.00307985	0.759406	0.18087	0.0566446
participant1893	0.447004	0.325597	0.227238	0.000161266
participant1894	0.174681	0.474734	0.349651	0.000933881
participant1895	0.0795622	0.71629	0.194493	0.00965461
participant1896	0.850372	0.0753448	0.0742662	1.75e-05
participant1897	0.850535	0.0685567	0.0808775	3.11e-05
participant1898	0.975874	0.0196805	0.00444399	1.89e-06
participant1899	0.999713	6.49e-05	0.000221815	4.01e-09
participant1900	0.0093826	0.359632	0.439799	0.191187
participant1901	0.85756	0.037518	0.104921	1.17e-06
participant1902	0.977999	0.0219266	7.39e-05	1.11e-08
participant1903	0.150868	0.749909	0.0982974	0.000925957
participant1904	0.050809	0.272813	0.66705	0.00932804
participant1905	0.786053	0.090383	0.123551	1.31e-05
participant1906	0.877027	0.122272	0.000699536	1.46e-06
participant1907	0.941032	0.00749047	0.0514696	8.24e-06
participant1908	0.546553	0.299409	0.153705	0.000332966
participant1909	0.577515	0.409021	0.0134165	4.76e-05
participant1910	0.941165	0.0157634	0.0430699	1.55e-06
participant1911	0.865822	0.0643591	0.0698012	1.8e-05
participant1912	0.914508	0.0616442	0.0237927	5.5e-05
participant1913	0.824639	0.147041	0.027904	0.000416267
participant1914	0.128237	0.492867	0.375371	0.00352495
participant1915	0.00030499	0.212785	0.216546	0.570364
participant1916	0.725866	0.118034	0.156078	2.29e-05
participant1917	0.942468	0.0501963	0.00733321	2.8e-06
participant1918	0.206251	0.231447	0.561285	0.00101697
participant1919	0.0813544	0.622184	0.289293	0.00716859
participant1920	0.616913	0.171489	0.211579	1.93e-05
participant1921	0.939623	0.0590495	0.0013267	4.01e-07
participant1922	0.999472	1.96e-05	0.000508266	8.3e-10
participant1923	0.00187784	0.766103	0.088374	0.143645
participant1924	0.289883	0.471231	0.238467	0.000419485
participant1925	0.948288	0.0309156	0.0207968	6.2e-08
participant1926	0.960559	0.0353267	0.00411419	5.07e-07
participant1927	0.990498	0.0030758	0.0064257	5.04e-08
participant1928	0.100436	0.746937	0.115387	0.03724
participant1929	0.999597	0.000287835	0.000114927	3.25e-10
participant1930	0.956186	0.0434231	0.000389244	1.51e-06
participant1931	0.539926	0.21994	0.23966	0.000473494
participant1932	0.0146295	0.200526	0.67367	0.111174
participant1933	0.498589	0.273845	0.227371	0.000194907
participant1934	0.967412	0.0287372	0.00383404	1.67e-05
participant1935	0.624532	0.113103	0.262334	3.11e-05
participant1936	0.998216	0.0012752	0.000509049	9.14e-09
participant1937	0.999894	1.43e-05	9.19e-05	4.35e-11
participant1938	0.340466	0.612527	0.0461955	0.000811924
participant1939	0.0157989	0.374437	0.583485	0.026279
participant1940	0.391775	0.507523	0.100398	0.000304291
participant1941	0.994067	0.00562541	0.000307436	7.22e-08
participant1942	0.716762	0.232855	0.0502757	0.000107368
participant1943	0.978848	0.013786	0.00736357	2.35e-06
participant1944	0.264808	0.686177	0.047026	0.00198876
participant1945	0.238586	0.32791	0.431349	0.00215515
participant1946	0.988065	0.0013375	0.0105978	1.44e-08
participant1947	0.9237	0.0761389	0.000160446	6.68e-07
participant1948	0.0357066	0.78113	0.175924	0.00724003
participant1949	0.00464483	0.787315	0.178163	0.0298765
participant1950	0.703639	0.253951	0.0423792	3.03e-05
participant1951	0.599609	0.270388	0.129743	0.000260453
participant1952	0.537692	0.400329	0.0618174	0.000161707
participant1953	0.00190614	0.748316	0.183414	0.0663637
participant1954	0.706683	0.102884	0.190419	1.49e-05
participant1955	0.885658	0.113331	0.00100653	4.24e-06
participant1956	0.337772	0.203788	0.456635	0.0018054
participant1957	0.854701	0.0527664	0.0925252	7.8e-06
participant1958	0.00413464	0.442546	0.319813	0.233506
participant1959	0.274595	0.549336	0.175537	0.000531769
participant1960	0.942831	0.000615381	0.0565537	6.13e-08
participant1961	0.309915	0.515213	0.17418	0.000692508
participant1962	0.0120903	0.313844	0.575127	0.0989389
participant1963	0.166792	0.754824	0.0747459	0.00363759
participant1964	5.72e-05	0.0115036	0.384131	0.604308
participant1965	0.998202	0.00104974	0.000747804	1.57e-08
participant1966	0.988214	0.0105287	0.00125694	5.71e-08
participant1967	0.0756382	0.832699	0.0793372	0.012326
participant1968	0.000534102	0.388597	0.323587	0.287283
participant1969	7.17e-10	0.000534222	0.000377051	0.999089
participant1970	0.12198	0.193676	0.677948	0.00639637
participant1971	0.974914	7.37e-05	0.0250121	1.86e-09
participant1972	0.997119	0.00128466	0.00159662	5.81e-08
participant1973	0.888963	0.110123	0.000912409	1.72e-06
participant1974	0.033959	0.479539	0.1613	0.325202
participant1975	0.907986	0.0766375	0.0153734	2.82e-06
participant1976	0.90838	0.0375803	0.054039	7.43e-07
participant1977	0.652313	0.333316	0.0143487	2.25e-05
participant1978	0.958454	0.00321288	0.0383334	1.13e-07
participant1979	7.75e-06	0.15287	0.0623906	0.784732
participant1980	0.142903	0.702554	0.152601	0.00194238
participant1981	0.976929	0.00364256	0.0194283	1.78e-07
participant1982	0.030972	0.519406	0.438547	0.0110744
participant1983	0.947952	0.0481354	0.00391257	5.11e-08
participant1984	0.884911	0.0750876	0.0399973	3.62e-06
participant1985	0.00609025	0.0989225	0.850911	0.0440766
participant1986	0.49501	0.334269	0.170411	0.000309923
participant1987	0.922172	0.0400394	0.0377804	8.28e-06
participant1988	0.648255	0.228687	0.122813	0.000245566
participant1989	0.999887	7.91e-05	3.39e-05	3.95e-10
participant1990	0.883768	0.0872853	0.0288612	8.55e-05
participant1991	0.126587	0.659088	0.211038	0.00328615
participant1992	0.905846	0.0061408	0.0880083	4.61e-06
participant1993	0.543809	0.378792	0.0769	0.000499351
participant1994	0.000494851	0.342336	0.353613	0.303557
participant1995	0.58098	0.29397	0.124846	0.000203717
participant1996	0.952992	0.00316651	0.0438409	1.16e-07
participant1997	0.410305	0.37792	0.21125	0.000525834
participant1998	0.975891	0.014987	0.0091215	1.35e-07
participant1999	0.928696	0.0436671	0.0276333	3.59e-06
[truncated: 833 more rows]

## Sheet: Figure2c
Pattern probabilities of participants with P1>0.5 at baseline																																				Pattern probabilities of participants with P2>0.5 at baseline
p1_0y	p2_0y	p3_0y	p4_0y		p1_1y	p2_1y	p3_1y	p4_1y		p1_2y	p2_2y	p3_2y	p4_2y		p1_3y	p2_3y	p3_3y	p4_3y		p1_4y	p2_4y	p3_4y	p4_4y		p1_5y	p2_5y	p3_5y	p4_5y		p1_6y	p2_6y	p3_6y	p4_6y			p1_0y	p2_0y	p3_0y	p4_0y		p1_1y	p2_1y	p3_1y	p4_1y		p1_2y	p2_2y	p3_2y	p4_2y
0.892285	0.0514517	0.056261	2.0193e-06		0.659715	0.167499	0.172393	0.00039256		0.00417703	0.638251	0.126233	0.231338		0.249723	0.572326	0.162481	0.0154695		0.459827	0.430414	0.105765	0.00399398		2.95841e-05	0.0884975	0.173545	0.737927		0.565293	0.370509	0.0640637	0.000134432			0.219216	0.711576	0.0677107	0.00149668		0.0636068	0.317284	0.61035	0.00875926		0.0380238	0.508302	0.36062	0.0930543
0.552729	0.442957	0.00416467	0.00014893		0.0741663	0.864341	0.0539796	0.00751279		0.413759	0.426929	0.153658	0.0056542		0.989162	0.00991809	0.000918995	1.26691e-06		0.706153	0.281829	0.0119893	2.94154e-05		0.998728	0.000496113	0.000775399	6.93962e-09		0.184936	0.72155	0.0918513	0.00166263			0.0122127	0.625084	0.282202	0.0805014		0.00272868	0.463284	0.300324	0.233664		0.0399975	0.646953	0.106089	0.20696
0.525188	0.370372	0.102772	0.00166812		0.502157	0.382737	0.112598	0.00250811		0.997262	0.00257926	0.000159023	1.54939e-08		0.388071	0.221772	0.389822	0.000335388		0.918973	0.0799455	0.00108009	1.08622e-06		0.809756	0.176707	0.0135336	3.74569e-06		0.33969	0.61197	0.0473979	0.000942638			0.0624814	0.609122	0.226417	0.10198		0.31063	0.655108	0.02919	0.00507108		0.0045365	0.535968	0.326027	0.133468
0.951568	0.0159089	0.0325187	4.02161e-06		0.990719	0.00884502	0.000436072	2.93818e-07		0.546992	0.195835	0.257028	0.00014502		0.939573	0.00132144	0.0591053	4.47989e-07		0.950043	0.0497165	0.000240341	1.72085e-07		0.937363	0.0343853	0.0282508	1.30854e-06		0.12291	0.348724	0.475521	0.0528444			0.249723	0.572326	0.162481	0.0154695		0.459827	0.430414	0.105765	0.00399398		0.0300962	0.641835	0.259117	0.0689518
0.97161	0.0276716	0.00071716	1.46774e-06		0.995945	0.00387773	0.000177631	2.21252e-08		0.968936	0.000193411	0.0308704	7.35082e-08		0.838349	0.15936	0.00228739	3.54817e-06		0.00990056	0.0772696	0.858462	0.0543677		0.996901	0.00136728	0.00173175	1.05218e-08		8.87335e-15	6.002e-07	7.48516e-06	0.999992			0.00771192	0.609905	0.350907	0.0314769		0.0645931	0.661562	0.252664	0.0211807		0.000112106	0.393792	0.12099	0.485106
0.994563	0.00520591	0.000230589	2.81076e-08		0.988306	0.00977287	0.0019203	1.10936e-06		0.877115	0.121168	0.00171502	1.60257e-06		0.42033	0.428073	0.15079	0.000806327		0.99374	0.00582875	0.000430742	2.14538e-08		0.459565	0.20141	0.338892	0.000133169		3.50621e-05	0.019252	0.0282364	0.952477			0.0215851	0.843274	0.116838	0.0183034		0.0455632	0.858745	0.0786613	0.0170306		0.0600539	0.658731	0.278847	0.00236761
0.99219	0.00760517	0.000204219	1.03633e-07		0.425269	0.216559	0.35785	0.000321467		0.999839	0.000108735	5.2299e-05	8.37283e-10		0.833202	0.163554	0.00323115	1.29835e-05		0.0509384	0.505417	0.423754	0.0198913		0.464807	0.428379	0.0691188	0.0376958		0.0119762	0.650153	0.312532	0.0253379			0.0419901	0.692994	0.236946	0.0280696		0.0493102	0.679356	0.229512	0.0418216		0.000403821	0.467605	0.223467	0.308523
0.964644	0.024617	0.0107381	1.32744e-06		0.965118	0.00128227	0.0335997	4.27108e-07		0.774008	0.155319	0.0705607	0.000112058		0.782286	0.193965	0.0237115	3.73403e-05		0.90225	0.0885339	0.00921556	7.10012e-07		0.0368749	0.284474	0.674158	0.00449265		0.227676	0.172869	0.574583	0.0248719			0.013599	0.824623	0.139908	0.0218695		0.00777372	0.790683	0.15771	0.0438334		0.00289314	0.546826	0.220894	0.229387
0.530947	0.198381	0.270495	0.000177311		0.960295	0.0372726	0.00243091	1.77173e-06		0.917577	0.0810276	0.00138889	6.50236e-06		0.866816	0.133163	2.04737e-05	4.14053e-07		0.996432	0.000522408	0.00304533	8.64807e-10		1.47275e-06	0.0977233	0.0210706	0.881205		0.97614	0.017877	0.00598219	3.3359e-07			0.3941	0.538783	0.0669511	0.000166463		0.367751	0.572869	0.0591653	0.000214699		0.120678	0.641405	0.235445	0.00247156
0.943244	0.000363769	0.0563924	3.28473e-07		0.815855	0.179564	0.00457456	6.08096e-06		0.676275	0.296734	0.0267077	0.000283071		0.638781	0.227739	0.133336	0.000144018		8.67896e-05	0.0801986	0.404153	0.515561		0.275375	0.629007	0.0709252	0.0246934		0.37551	0.212325	0.411986	0.000179243			0.0194896	0.708423	0.184014	0.0880729		0.00102735	0.612904	0.195753	0.190315		0.247435	0.636205	0.0988361	0.0175238
0.981764	0.0172584	0.000976811	3.11274e-07		0.77193	0.222632	0.00540975	2.85672e-05		0.786602	0.183387	0.0299653	4.60336e-05		0.999493	6.24453e-05	0.000444041	5.56966e-09		0.00754254	0.417143	0.449047	0.126268		0.995964	0.00389061	0.000145054	5.53059e-09		0.995619	0.00426622	0.000114513	6.24165e-09			0.0915754	0.7868	0.118518	0.00310684		0.0498563	0.768429	0.169072	0.0126424		0.00610015	0.39854	0.46684	0.128519
0.808811	0.183706	0.00747805	5.23163e-06		0.999535	0.000347834	0.000117252	2.68626e-09		0.414806	0.308616	0.275984	0.000593653		0.828034	0.0666386	0.105313	1.50047e-05		0.95351	0.00447352	0.0420156	4.02653e-07		0.994513	0.000115008	0.0053715	4.11229e-09		0.937543	0.0390884	0.0233663	2.45668e-06			0.103518	0.675552	0.21875	0.0021797		0.0499305	0.663754	0.283523	0.00279275		0.00064855	0.562824	0.172811	0.263716
0.812918	0.18386	0.00321475	7.64252e-06		0.831204	0.115071	0.0536067	0.000118133		0.836662	0.145499	0.0178161	2.25046e-05		0.357395	0.40713	0.23492	0.000554882		0.712785	0.175738	0.111444	3.30253e-05		0.908621	0.0813713	0.0100029	5.10861e-06		8.13316e-07	0.0223442	0.0636764	0.913979			0.184936	0.72155	0.0918513	0.00166263		0.157234	0.760762	0.0804851	0.0015183		0.0174327	0.36614	0.600915	0.0155131
0.999772	0.000185252	4.30622e-05	6.60174e-10		0.947585	0.0522356	0.000179455	3.77042e-07		0.946032	0.0388307	0.0151138	2.32091e-05		0.673615	0.0747974	0.251537	5.08098e-05		0.788121	0.0369319	0.174471	0.000476805		0.654634	0.0392009	0.305996	0.000168827		2.23973e-05	0.0479164	0.284124	0.667937			0.00931939	0.669843	0.264325	0.0565122		0.0199372	0.65139	0.209434	0.119239		0.00834743	0.473879	0.427521	0.0902531
0.894373	0.0592956	0.0463186	1.27461e-05		0.768967	0.20938	0.0214813	0.000171862		0.872109	0.103331	0.0245531	7.4247e-06		0.82541	0.0947703	0.0797613	5.81554e-05		0.999567	0.000403792	2.88555e-05	1.34284e-09		0.186718	0.692911	0.102925	0.0174462		0.0250624	0.315822	0.636058	0.0230575			0.25811	0.682576	0.0568896	0.00242471		0.168015	0.759835	0.0672379	0.0049116		0.0810922	0.656774	0.253429	0.0087048
0.932256	0.0226476	0.0450961	1.58151e-07		0.548805	0.199919	0.250815	0.000461653		0.880302	0.119669	2.93216e-05	3.47974e-07		0.271025	0.541502	0.185979	0.00149389		0.632927	0.129724	0.237303	4.61414e-05		0.183522	0.506121	0.308951	0.00140571		0.890592	0.0899198	0.019475	1.30933e-05			0.33969	0.61197	0.0473979	0.000942638		0.312495	0.641751	0.0451798	0.000574154		0.00789583	0.816204	0.136265	0.039635
0.912653	0.0577239	0.029612	1.15186e-05		0.841171	0.135049	0.0237229	5.75036e-05		0.935808	0.0304739	0.0337186	1.56585e-08		0.929181	0.0703722	0.000445833	1.02079e-06		0.999698	0.000288164	1.40299e-05	7.28749e-11		0.742046	0.18512	0.0727868	4.69294e-05		0.622217	0.271041	0.106605	0.000135828			0.00127531	0.583507	0.244243	0.170974		0.000509465	0.482319	0.232172	0.285		0.0256001	0.621329	0.234083	0.118987
0.943524	0.0563214	0.000153819	8.47743e-07		0.860163	0.0976618	0.0421406	3.43474e-05		0.880168	0.0977063	0.0221108	1.47248e-05		0.981333	0.00486302	0.0138043	4.18643e-08		0.629053	0.225272	0.145596	7.89919e-05		0.996321	0.00361448	6.40865e-05	8.93993e-09		0.746132	0.246179	0.00767485	1.40626e-05			0.0893729	0.596161	0.214998	0.0994682		0.00822197	0.328129	0.276448	0.387201		0.000436423	0.341435	0.305583	0.352546
0.511673	0.432301	0.0552068	0.000818949		0.98937	0.00907577	0.00155388	3.40171e-07		0.511455	0.306707	0.181526	0.000311982		0.0796637	0.500632	0.391676	0.0280284		0.521452	0.374171	0.0599948	0.0443819		0.953934	0.00882538	0.0372386	1.79308e-06		0.0318605	0.101911	0.817043	0.0491856			0.0156475	0.552611	0.31156	0.120182		0.00321685	0.476525	0.243628	0.27663		0.563067	0.354265	0.0824735	0.000194794
0.792937	0.17367	0.0333014	9.12136e-05		0.892471	0.10751	1.96647e-05	8.64569e-08		0.88313	0.0935818	0.0232864	1.63636e-06		0.0245444	0.184548	0.697436	0.0934709		0.991478	0.00211462	0.00640775	1.30976e-07		0.103795	0.231638	0.655512	0.00905556		0.349586	0.334838	0.314821	0.00075528			0.00267396	0.500826	0.262506	0.233994		0.179793	0.599313	0.220128	0.000765509		0.00623634	0.588118	0.302075	0.103571
0.626516	0.165029	0.208386	6.89311e-05		0.774291	0.164749	0.0609073	5.30961e-05		0.577843	0.324594	0.0973897	0.000173143		0.981133	0.00116407	0.0177024	7.3522e-08		0.625444	0.287563	0.0869518	4.18401e-05		0.171019	0.639422	0.188792	0.000766611		0.671264	0.285658	0.0430609	1.68938e-05			0.00595156	0.762194	0.175096	0.0567584		0.249845	0.635685	0.106261	0.00820806		0.173737	0.51026	0.313876	0.00212699
0.989663	0.00888376	0.00145305	2.99885e-07		0.778683	0.147682	0.0736215	1.3443e-05		0.41082	0.363745	0.224858	0.00057755		0.0427473	0.105078	0.81283	0.0393444		0.938818	0.000608147	0.0605736	3.42023e-07		0.0596725	0.145973	0.764625	0.0297291								0.411519	0.51155	0.0767502	0.000181196		0.105826	0.290456	0.599756	0.00396208		0.106245	0.781735	0.109586	0.00243389
0.917459	0.0456627	0.0368543	2.39317e-05		0.978309	0.000249408	0.0214417	4.38314e-09		0.837436	0.149415	0.0131428	5.70762e-06		0.427701	0.327426	0.244602	0.000270801		0.997537	0.00113277	0.00133008	1.03474e-10		0.952751	0.0398117	0.00742988	7.33455e-06								0.277085	0.551476	0.158142	0.0132975		0.00102638	0.613189	0.187269	0.198515		0.0111505	0.834321	0.116286	0.0382431
0.624444	0.132651	0.242847	5.80931e-05		0.973489	0.0223481	0.00416276	1.24134e-07		0.532179	0.449607	0.0181436	7.01613e-05		0.70279	0.12401	0.173167	3.24765e-05		0.96763	0.00103749	0.0313324	1.74589e-07		0.676711	0.245545	0.0777143	2.96457e-05								0.106549	0.791461	0.0994438	0.00254644		0.131956	0.43797	0.425083	0.00499084		0.00077462	0.546422	0.229627	0.223176
0.99738	0.00105977	0.00156042	1.77458e-07		0.752945	0.164712	0.0823024	4.0805e-05		0.999414	3.83059e-05	0.000547911	2.5149e-09		0.830973	0.063767	0.105248	1.25203e-05		0.242735	0.520924	0.235379	0.000961627													0.314106	0.604313	0.0736708	0.00791071		0.0688322	0.63671	0.287478	0.00697986		0.0084031	0.500903	0.431678	0.0590157
0.995454	0.00425083	0.000295488	3.68861e-08		0.78935	0.148642	0.061956	5.2791e-05		0.647245	0.173959	0.17877	2.65237e-05		0.786548	0.163162	0.0502603	2.91405e-05		0.061045	0.36623	0.569264	0.00346187													0.33598	0.605374	0.0584218	0.000224798		0.0251522	0.702372	0.22002	0.0524555		0.0224972	0.460328	0.492242	0.0249329
0.870994	0.128987	1.90606e-05	1.3697e-07		0.707186	0.28267	0.0100833	6.09087e-05		0.675301	0.300665	0.0230758	0.000957931		0.811302	0.188276	0.000421057	6.21093e-07		0.259944	0.626117	0.0778269	0.0361123													0.10491	0.566192	0.3251	0.0037974		0.10512	0.685063	0.205606	0.00421086		0.118691	0.653861	0.192564	0.034884
0.987273	0.00959762	0.00312898	3.00274e-08		0.999605	3.41502e-05	0.00036067	3.20299e-09		0.484104	0.307577	0.207628	0.000690832		0.955764	0.0422325	0.00200294	1.36775e-07		0.966698	0.0249021	0.00839867	1.06883e-06													0.00196756	0.561189	0.23823	0.198613		0.00153697	0.537315	0.369411	0.0917371		0.0863903	0.753336	0.129365	0.0309084
0.635531	0.0984602	0.265906	0.000102443		0.590898	0.248992	0.159809	0.000300874		0.448926	0.385963	0.164695	0.000415932		0.999597	0.000108608	0.0002942	5.71331e-09		0.972552	0.000197141	0.027251	1.22873e-07													0.083495	0.506842	0.40467	0.00499309		0.0109084	0.805483	0.145887	0.0377213		0.0624249	0.758546	0.156419	0.02261
0.99203	0.00734767	0.0006225	5.92041e-09		0.697585	0.123861	0.17853	2.34695e-05		0.0553396	0.594798	0.34326	0.00660201		0.829681	0.151917	0.0183985	3.90109e-06		0.989609	0.0102482	0.000143122	5.33172e-08													0.0978008	0.583447	0.313906	0.00484668		0.0770282	0.718936	0.180494	0.0235416		0.0272941	0.616166	0.332402	0.0241377
0.802749	0.147036	0.0501762	3.79012e-05		0.828586	0.168838	0.00248147	9.43637e-05		0.752501	0.049533	0.197717	0.000249222		0.979856	0.000441451	0.0197021	1.35718e-08		0.595805	0.352707	0.0456217	0.00586608													0.0273841	0.799551	0.158463	0.0146018		0.000120404	0.409661	0.287815	0.302403		0.0329273	0.401892	0.421791	0.143389
0.557292	0.230496	0.211253	0.000958893		0.826091	0.113798	0.0600834	2.78916e-05		0.854433	0.141797	0.00376311	7.15869e-06		0.00939065	0.241476	0.544576	0.204556		0.672279	0.198545	0.129154	2.19495e-05													0.0553396	0.594798	0.34326	0.00660201		0.309852	0.558699	0.128012	0.00343713		2.80585e-06	0.118557	0.0138901	0.86755
0.999424	9.70465e-05	0.000479351	5.2857e-09		0.641237	0.26846	0.0900932	0.000209707		0.45612	0.173251	0.370546	8.25279e-05		0.761192	0.151341	0.0872964	0.000170434		0.953954	0.0458578	0.000188194	1.00777e-07													0.14302	0.671381	0.182172	0.00342745		0.020365	0.770212	0.172524	0.0368995		0.00281539	0.43602	0.449372	0.111793
0.969858	0.0269017	0.00324025	1.14213e-07		0.114714	0.479211	0.402175	0.00389973		0.454486	0.0772915	0.465865	0.0023575		0.934535	0.0490788	0.0163803	5.83542e-06		0.819386	0.120507	0.0600974	9.48082e-06													0.0108188	0.614585	0.338328	0.0362687		0.194575	0.424828	0.370829	0.00976751		0.0288818	0.709643	0.238342	0.0231334
0.791344	0.179618	0.0290269	1.08096e-05		0.738709	0.0544054	0.20685	3.5335e-05		0.909289	0.0147593	0.0759497	2.34618e-06		0.882982	0.11393	0.00308485	2.39232e-06																		0.0254479	0.814717	0.13729	0.0225452		2.52717e-05	0.250072	0.325404	0.424499		0.0721852	0.458509	0.45637	0.0129358
0.745485	0.191316	0.0631435	5.5206e-05		0.156586	0.466151	0.374548	0.00271475		0.741405	0.255953	0.00258678	5.59106e-05		0.702431	0.263767	0.0337833	1.85639e-05																		0.0891463	0.695186	0.199123	0.0165443		0.00516801	0.572163	0.184909	0.23776		0.0624176	0.791341	0.134746	0.0114955
0.865335	0.118318	0.0163426	4.04336e-06		0.863651	0.132329	0.00401694	2.90222e-06		0.893811	0.0578918	0.048281	1.61213e-05		0.436758	0.401392	0.152516	0.00933331																		0.00573271	0.64374	0.290437	0.0600896		0.0310547	0.651061	0.279495	0.0383889		0.0317802	0.638595	0.295463	0.034162
0.83097	0.164547	0.00447598	6.99413e-06		0.567558	0.132888	0.299523	3.07511e-05		0.466835	0.426511	0.106215	0.00043843		0.511532	0.341564	0.146133	0.000770771																		0.178238	0.672548	0.147251	0.00196262		0.14177	0.744514	0.111761	0.00195599		0.000163039	0.429492	0.132313	0.438032
0.999809	3.71854e-05	0.000153364	1.37603e-09		0.362544	0.12514	0.511842	0.000474562		0.939989	0.0586356	0.00137127	4.59166e-06		0.0684791	0.485807	0.434791	0.010923																		0.0193308	0.716515	0.254268	0.00988662		0.0796637	0.500632	0.391676	0.0280284		0.00968059	0.682891	0.279835	0.0275932
0.780371	0.190769	0.028806	5.397e-05		0.799624	0.0824965	0.117858	2.10186e-05		0.0727401	0.235219	0.628264	0.0637761		0.989063	0.010489	0.000447447	7.85225e-08																		0.0544724	0.688458	0.252905	0.00416496		0.0528097	0.348697	0.589763	0.00873107		0.0358883	0.727273	0.224299	0.0125403
0.573156	0.228342	0.198346	0.000156005		0.934018	0.00379619	0.0621853	5.94878e-07		0.85299	0.0990413	0.0479411	2.7462e-05		0.578891	0.133102	0.287924	8.18294e-05																		0.271025	0.541502	0.185979	0.00149389		0.0258376	0.568221	0.38931	0.0166314		0.0027111	0.52896	0.0965187	0.37181
0.843092	0.134352	0.0225383	1.78824e-05		0.628803	0.353739	0.0172735	0.00018442		0.952596	0.0310441	0.0163589	5.55193e-07		0.799308	0.0964743	0.104207	1.10781e-05																		0.166735	0.738734	0.0912616	0.00326943		0.173218	0.656918	0.150912	0.0189519		0.00440085	0.461308	0.387494	0.146797
0.570577	0.106925	0.322344	0.000153989		0.267563	0.590773	0.138178	0.0034858		0.987774	0.0014049	0.0108208	2.35526e-08		0.00547191	0.217119	0.728132	0.0492772																		0.122116	0.541582	0.32502	0.0112816		0.0162134	0.508166	0.319121	0.1565		0.000218605	0.598483	0.183838	0.21746
0.871106	0.0259248	0.102963	6.61431e-06		0.924556	0.0492407	0.0261934	9.62413e-06		0.0837275	0.502839	0.388707	0.0247259		0.523707	0.233168	0.243008	0.000117463																		0.00199303	0.502459	0.400022	0.0955254		0.0410914	0.765407	0.124328	0.0691731		0.00145402	0.216499	0.392805	0.389242
0.532962	0.218698	0.248143	0.000196348		0.505767	0.397414	0.0964923	0.000327192		0.0784571	0.237806	0.655304	0.0284331		0.852765	0.102441	0.04476	3.41442e-05																		0.00328054	0.518258	0.203218	0.275243		0.104596	0.673615	0.1734	0.04839		0.227016	0.617604	0.154069	0.00131194
0.877121	0.0344651	0.0884062	7.38976e-06		0.998245	0.00174265	1.23357e-05	1.25113e-09		0.508946	0.344507	0.146204	0.000342909		0.685801	0.201003	0.113138	5.80206e-05																		0.0518914	0.571646	0.370537	0.00592621		0.0966102	0.734334	0.142481	0.0265747		0.0700689	0.85078	0.0708015	0.00834979
0.754848	0.122238	0.122905	8.96316e-06		0.968072	0.0168636	0.0150619	2.42965e-06		0.362468	0.319982	0.316988	0.000562018		0.888364	0.0378507	0.0737116	7.39504e-05																		0.0808428	0.821108	0.0950182	0.00303114		0.10479	0.75021	0.125948	0.0190519		0.0118128	0.603284	0.262195	0.122709
0.586221	0.392258	0.0133237	0.00819677		0.970617	0.0187316	0.010651	7.37902e-07		0.837818	0.0680036	0.0941703	8.0729e-06		0.984256	0.00854642	0.00719721	6.24831e-07																		0.0430891	0.888918	0.0652493	0.00274392		0.323515	0.529239	0.14612	0.00112578		0.00173472	0.542306	0.308831	0.147128
0.881477	0.0609906	0.0575137	1.84926e-05		0.953578	0.0357401	0.0106813	1.42389e-07		0.378054	0.571368	0.0498841	0.000694451		0.999366	0.000570592	6.3204e-05	3.28986e-09																		0.086677	0.686375	0.212022	0.0149263		0.0698094	0.476008	0.436537	0.0176459		0.436758	0.401392	0.152516	0.00933331
0.652821	0.265091	0.0820216	6.6555e-05		0.679866	0.113352	0.206732	5.05683e-05		0.994574	0.000940903	0.00448527	8.3547e-08		0.865176	0.128742	0.00606804	1.38654e-05																		0.0935042	0.53035	0.367873	0.00827215		0.0324102	0.358487	0.407232	0.201871		0.023028	0.651221	0.31499	0.0107609
0.513328	0.37516	0.111155	0.000356888		0.939805	0.0293155	0.0308786	1.00247e-06		0.986611	0.00897208	0.00441637	2.579e-07		0.69491	0.1058	0.199267	2.26429e-05																		0.0685965	0.603403	0.321245	0.00675482		0.031526	0.590703	0.343789	0.0339819		0.0278102	0.688041	0.227887	0.0562621
0.579516	0.131169	0.288853	0.000461986		0.989966	0.00250877	0.00752552	2.61689e-08		0.997983	0.00173109	0.000285839	2.03652e-08		0.297035	0.390814	0.310777	0.00137385																		0.000980305	0.576365	0.145986	0.276668		0.0353217	0.770307	0.181164	0.013207		0.00754254	0.417143	0.449047	0.126268
0.784972	0.207399	0.0076223	6.68995e-06		0.303497	0.44501	0.24635	0.00514254		0.989489	0.00927526	0.00123542	1.04764e-07		0.750892	0.217785	0.031302	2.04668e-05																		0.25413	0.66406	0.0811843	0.0006256		0.288502	0.544825	0.163913	0.00275945		0.0106794	0.462144	0.497778	0.0293984
0.87735	0.119564	0.00308329	2.74201e-06		0.522062	0.187687	0.2894	0.000851516		0.999539	0.00029811	0.000162449	2.18e-08		0.387185	0.509902	0.100799	0.00211392																		0.0759232	0.510256	0.402042	0.011779		0.0190327	0.368809	0.449802	0.162356		0.00149861	0.53484	0.362181	0.101481
0.688894	0.107068	0.204026	1.22625e-05		0.859524	0.0625543	0.0778791	4.29843e-05		0.249943	0.437453	0.311753	0.000851323		0.444897	0.538439	0.0166488	1.51569e-05																		0.00287855	0.659014	0.265342	0.0727652		0.184274	0.708299	0.104891	0.00253617		0.0561448	0.645826	0.292337	0.00569224
0.609538	0.029759	0.360588	0.000114552		0.39896	0.330389	0.269479	0.00117233		0.465584	0.430325	0.102708	0.00138235		0.569066	0.32614	0.104709	8.47104e-05																		0.204012	0.505494	0.28682	0.00367473		0.225343	0.63533	0.138054	0.00127383		0.0755486	0.788299	0.133033	0.00311939
0.670311	0.150238	0.179422	2.85258e-05		0.889074	0.0822971	0.028626	2.70249e-06		0.943677	0.0507996	0.00551933	4.48162e-06		0.969014	0.0010164	0.0299698	2.98551e-08																		0.0278845	0.922677	0.0373225	0.0121162		0.000853136	0.518493	0.163787	0.316867		0.132996	0.659226	0.198345	0.00943429
0.921627	0.00291118	0.0754612	6.00713e-07		0.796286	0.100135	0.103567	1.22218e-05		0.999408	7.76356e-05	0.000514555	1.16887e-08		0.341384	0.110264	0.548224	0.000128393																		0.0035678	0.632194	0.174694	0.189545		0.0621498	0.597464	0.320187	0.0201998		0.0271577	0.615411	0.276322	0.0811089
0.801569	0.19654	0.00186262	2.77238e-05		0.945639	0.0261872	0.0281719	2.07962e-06		0.145413	0.166414	0.683788	0.0043853		0.674928	0.238703	0.0560914	0.0302777																		0.378054	0.571368	0.0498841	0.000694451		0.000232365	0.501097	0.262	0.23667		7.87924e-06	0.409762	0.109172	0.481058
0.753647	0.160198	0.0861059	4.99167e-05		0.872041	0.0585438	0.0693946	2.02008e-05		0.44037	0.250071	0.308654	0.000904303		0.64212	0.344896	0.0129552	2.89399e-05																		0.00440489	0.604572	0.26722	0.123804		0.0147827	0.723042	0.229012	0.0331627		0.00070733	0.446558	0.144449	0.408285
0.846553	0.124036	0.029367	4.41893e-05		0.594524	0.343686	0.0557535	0.00603593		0.982713	0.0160889	0.00119757	3.82369e-07		0.568275	0.396056	0.0355604	0.000108236																		0.0129804	0.771683	0.187552	0.0277844		0.12508	0.784911	0.0880207	0.00198834		0.0536324	0.784449	0.159559	0.00236003
0.689934	0.258042	0.0519749	4.87845e-05		0.970279	0.00115612	0.0285643	8.13222e-08		0.964718	0.00262563	0.0326562	3.60775e-09		0.899108	0.0868922	0.0135428	0.000456727																		0.076968	0.694761	0.226174	0.00209723		0.187289	0.613758	0.195183	0.00376935		0.0659642	0.897467	0.0341721	0.00239627
0.897008	0.0693279	0.0335419	0.000122352		0.980611	0.000243347	0.0191454	2.72922e-08		0.734349	0.0941359	0.171492	2.3159e-05		0.897404	0.07716	0.025433	3.27462e-06																		0.0880548	0.50307	0.406104	0.0027709		0.0183833	0.611524	0.16426	0.205833		0.000776766	0.451879	0.3026	0.244744
0.647906	0.328762	0.0233065	2.52801e-05		0.958151	0.0335535	0.00829468	1.01102e-06		0.297733	0.460384	0.222394	0.0194888		0.253291	0.231363	0.514339	0.00100707																		0.0310905	0.594863	0.362155	0.0118922		0.204054	0.728716	0.0660424	0.00118698		0.0801938	0.563389	0.343879	0.0125387
0.569567	0.34354	0.0866988	0.000194642		0.896125	0.0484191	0.0554525	3.10507e-06		0.99947	0.0003192	0.000210558	7.07433e-09		0.867037	0.11612	0.0168263	1.58217e-05																		0.270775	0.60467	0.123031	0.00152382		0.0748135	0.787838	0.107595	0.0297533		0.352533	0.617367	0.0300376	6.2225e-05
0.963025	0.0358494	0.00112556	1.10561e-07		0.997459	0.00224545	0.00029558	1.55051e-08		0.866334	0.0499556	0.0837086	1.68249e-06		0.973946	0.0215519	0.00450015	1.6111e-06																		0.308449	0.515737	0.175419	0.000394707		0.00218247	0.560358	0.150367	0.287093		0.0980994	0.703477	0.17842	0.0200036
0.986133	0.0138369	2.99624e-05	2.43905e-08		0.998646	0.000928725	0.000425597	5.93432e-08		0.611241	0.252768	0.135809	0.000182222		0.393335	0.203796	0.402289	0.00057975																		0.285101	0.584263	0.126065	0.00457084		0.0309619	0.531095	0.428666	0.00927634		0.000514281	0.551524	0.266733	0.181228
0.900166	0.047409	0.0524228	2.38361e-06		0.412064	0.417234	0.170604	9.80391e-05		0.982905	0.0164566	0.000638455	6.32795e-08		0.998545	0.000685815	0.000769023	1.28103e-08																		0.0476312	0.641819	0.252986	0.0575633		0.00134866	0.654626	0.207379	0.136647		0.402237	0.442639	0.15468	0.000443086
0.967677	0.0204709	0.0118496	2.60426e-06		0.617665	0.269443	0.112784	0.000109222		0.845361	0.151055	0.00358283	1.26487e-06		0.920176	0.017321	0.0625013	2.16957e-06																		0.0443654	0.803492	0.111811	0.0403311		0.0216865	0.425928	0.488454	0.0639319		0.0943037	0.76522	0.138051	0.00242518
0.992754	0.00639575	0.00084996	1.48806e-07		0.746442	0.203381	0.0499105	0.00026678		0.573712	0.286459	0.139461	0.000367411		0.996799	0.00299699	0.000204504	5.76382e-09																		0.109862	0.678307	0.169249	0.0425815		0.111167	0.507368	0.378334	0.00313109		0.00312493	0.429783	0.417634	0.149458
0.965838	0.021823	0.0123361	2.51423e-06		0.818895	0.153748	0.0272932	6.42126e-05		0.974605	0.00969379	0.0157003	1.07719e-06		0.448237	0.521507	0.0298579	0.000398326																		0.00832511	0.875983	0.110135	0.00555655		0.00706723	0.688486	0.130122	0.174324		0.000108314	0.558726	0.15869	0.282476
0.987041	0.0124196	0.000539135	5.18758e-09		0.998317	0.000160393	0.00152296	1.99034e-08		0.976416	0.0197914	0.0037928	8.05986e-08		0.815095	0.146701	0.0381903	1.38596e-05																		0.18331	0.686638	0.111891	0.0181613		0.238904	0.679121	0.0810426	0.000932696		0.335031	0.337958	0.325601	0.00141023
0.829294	0.0633932	0.107292	2.04442e-05		0.194486	0.190521	0.612948	0.00204489		0.852893	0.10004	0.0470576	9.72288e-06		0.54433	0.162851	0.292721	9.79208e-05																		0.25896	0.666107	0.0679795	0.00695355		0.282045	0.673056	0.0443355	0.000563698		0.0222745	0.756446	0.187489	0.0337904
0.912016	0.0589389	0.0290435	1.80202e-06		0.393982	0.284333	0.321189	0.00049618		0.618835	0.301141	0.0786305	0.00139338		0.372522	0.440465	0.186351	0.000662638																		0.29263	0.543531	0.1563	0.0075391		0.0507528	0.883905	0.0633231	0.00201872		0.219683	0.512496	0.263018	0.00480289
0.981632	0.00318787	0.0151804	5.53316e-08		0.986594	0.0128381	0.000567418	2.3828e-07		0.988166	0.0117799	5.43283e-05	2.17948e-08		0.992397	0.00368439	0.00391803	2.5711e-07																		0.126859	0.544919	0.316991	0.0112304		0.0197786	0.612037	0.257885	0.110299		0.0075938	0.633285	0.309798	0.0493235
0.517669	0.308466	0.173602	0.000262741		0.459686	0.354706	0.179914	0.00569363		0.374251	0.249757	0.375845	0.00014681		0.981659	0.000833823	0.0175068	6.61534e-08																		0.0820472	0.541057	0.282926	0.0939693		0.327367	0.497857	0.173541	0.00123524		0.086313	0.657565	0.246577	0.00954446
0.650695	0.204839	0.144439	2.71062e-05		0.997112	0.000971424	0.00191608	8.40676e-08		0.99938	0.000400811	0.000219197	4.98556e-09		0.989279	0.00903181	0.00168873	9.68002e-08																		0.000520907	0.551892	0.177229	0.270358		0.125716	0.74565	0.117209	0.011425		0.00735956	0.57288	0.173781	0.24598
0.996366	0.00306492	0.000568774	4.09142e-08		0.872482	0.110902	0.0166133	2.04203e-06		0.999812	0.000132225	5.53672e-05	5.08311e-10		0.855301	0.106398	0.0382673	3.3475e-05																		9.64921e-05	0.579554	0.130232	0.290118		0.0806143	0.753316	0.163774	0.00229486		0.448237	0.521507	0.0298579	0.000398326
0.865226	0.0725466	0.0622137	1.4186e-05		0.936943	0.00431351	0.058743	4.4173e-08		0.57137	0.110483	0.318081	6.59338e-05		0.854429	0.139263	0.00630092	7.37672e-06																		0.0509384	0.505417	0.423754	0.0198913		0.113731	0.692986	0.187949	0.00533388		0.0427875	0.812047	0.121465	0.0237006
0.805907	0.0992683	0.0947315	9.31529e-05		0.940663	0.0095382	0.0497987	3.29467e-07		0.995644	0.0007976	0.00355863	1.82793e-07		0.990581	0.00760391	0.00181515	3.85014e-07																		0.143246	0.552479	0.303115	0.00116089		0.0136478	0.570725	0.372999	0.0426282		0.0217997	0.671342	0.295326	0.0115322
0.72925	0.178096	0.0925977	5.6402e-05		0.786216	0.17235	0.0413872	4.72362e-05		0.815262	0.165608	0.0191243	6.58235e-06		0.439554	0.12864	0.431772	3.35196e-05																		0.0300401	0.735487	0.219984	0.0144886		0.0219727	0.418835	0.407868	0.151325		0.372522	0.440465	0.186351	0.000662638
0.950955	0.00618689	0.0428585	6.36119e-08		0.912717	0.0704558	0.0168251	2.21644e-06		0.990029	0.00162917	0.0083415	1.25655e-08		0.843334	0.139093	0.01737	0.00020263																		0.129836	0.717764	0.147174	0.00522634		0.291058	0.471285	0.215967	0.0216898		0.0337338	0.896324	0.052564	0.0173786
0.933002	0.0480729	0.0189247	8.25248e-07		0.848406	0.12872	0.0228272	4.70758e-05		0.124067	0.316199	0.5437	0.0160337		0.732215	0.0769145	0.190755	0.000115981																		0.190195	0.574179	0.233429	0.00219657		0.0794702	0.522041	0.393406	0.00508307		0.0248651	0.730758	0.230493	0.0138843
0.777258	0.128109	0.094616	1.74302e-05		0.927918	0.0339974	0.0380663	1.78975e-05		0.88161	0.106923	0.0114575	9.67604e-06		0.641887	0.301923	0.055474	0.000715822																		0.150713	0.534719	0.310692	0.00387654		0.031914	0.692372	0.237308	0.0384059		0.0003733	0.50881	0.178778	0.312038
0.968828	0.0282695	0.0029021	6.91706e-07		0.759417	0.126515	0.114056	1.15389e-05		0.946804	0.0294673	0.0237251	3.25948e-06		0.999305	0.000649475	4.56693e-05	8.56434e-10																		0.0338524	0.831453	0.130383	0.00431192		0.0684791	0.485807	0.434791	0.010923		0.00172859	0.72988	0.207691	0.0607004
0.952092	0.0158991	0.0320076	9.26936e-07		0.906808	0.0918756	0.00131542	5.31164e-07		0.809319	0.181851	0.00881129	1.85e-05		0.563642	0.130272	0.30524	0.000846535																		0.0521109	0.67869	0.248131	0.0210678		0.0190311	0.520627	0.436119	0.0242223		0.0938157	0.757113	0.136439	0.0126322
0.910428	0.012847	0.0767228	2.61089e-06		0.97386	0.0259397	0.000199992	3.11325e-07		0.0601714	0.741265	0.194921	0.00364204		0.397756	0.438386	0.163611	0.000246491																		0.00166957	0.554608	0.183755	0.259967		0.00530293	0.650105	0.316252	0.0283404		1.87487e-05	0.2649	0.0529713	0.68211
0.68492	0.309253	0.00495432	0.000871804		0.699542	0.217354	0.0823707	0.000733502		0.818949	0.0879828	0.0930116	5.62303e-05		0.996376	0.00358021	4.42272e-05	1.65027e-09																		0.0703559	0.631347	0.29116	0.00713737		0.0916469	0.572886	0.317516	0.0179514		0.164883	0.682725	0.11321	0.0391817
0.96922	0.000754554	0.030025	6.75194e-08		0.719427	0.245698	0.0348469	2.83197e-05		0.989277	0.00281115	0.00791042	1.75665e-06		0.999369	0.000599165	3.1542e-05	6.26473e-10																		0.000739267	0.580562	0.324615	0.0940839		0.184313	0.694671	0.119874	0.00114177		0.439331	0.474525	0.0858965	0.000247262
0.974574	0.000469844	0.0249559	3.34363e-08		0.686712	0.194475	0.118664	0.000148849		0.869322	0.0573695	0.0732919	1.70399e-05		0.817474	0.0377705	0.144743	1.17767e-05																		0.331176	0.543465	0.124118	0.0012408		0.0436656	0.599748	0.330458	0.0261279		0.0353909	0.555123	0.174823	0.234663
0.994086	0.00423808	0.00167555	1.37976e-07		0.978304	0.00627404	0.0154215	5.93297e-07		0.99166	0.00021439	0.00812574	5.3043e-08		0.941139	0.058123	0.000737245	8.58405e-07																		0.0136127	0.806789	0.156545	0.0230534		0.0531006	0.615777	0.287834	0.0432878		0.258771	0.696344	0.0429184	0.00196701
0.957133	0.0277444	0.0151222	6.50467e-08		0.94667	0.0495996	0.00372967	2.39112e-07		0.835038	0.129914	0.0350332	1.45407e-05		0.999553	0.000414571	3.22122e-05	1.60879e-10																		0.0610063	0.772368	0.151145	0.0154814		0.68606	0.264602	0.0493001	3.83727e-05		0.00482596	0.451622	0.447644	0.0959082
0.999337	0.000592659	7.04704e-05	2.80197e-09		0.978152	0.015444	0.00640341	2.60017e-07		0.252878	0.505712	0.215174	0.026236		0.752243	0.139446	0.108266	4.56744e-05																		0.0123851	0.621847	0.240471	0.125297		0.00773639	0.763312	0.199424	0.029528		8.13316e-07	0.0223442	0.0636764	0.913979
0.998562	0.00107358	0.000363947	4.96193e-08		0.598172	0.301979	0.0982602	0.00158927		0.665	0.235068	0.0996833	0.000248418		0.95466	0.0077404	0.0375979	1.86825e-06																		0.411321	0.526826	0.0615476	0.000305771		0.00096861	0.588322	0.12983	0.280879		0.018359	0.586161	0.358214	0.037266
0.629931	0.298801	0.0712572	1.08529e-05		0.956007	0.0437588	0.000234057	3.4936e-07		0.982273	0.000971179	0.0167557	1.6022e-08		0.293013	0.486746	0.219739	0.000502453																		0.122133	0.724769	0.12459	0.0285086		0.000208282	0.442484	0.136756	0.420551		4.87315e-05	0.166734	0.0703376	0.762879
0.805024	0.157295	0.0376653	1.5785e-05		0.117229	0.364784	0.51312	0.0048675		0.64423	0.281326	0.074068	0.000375379		0.725488	0.258123	0.0162398	0.000149424																		0.339792	0.599022	0.0606422	0.000543438		0.0222983	0.794297	0.178096	0.00530821		0.0803148	0.576131	0.341694	0.00186011
0.592735	0.319941	0.0863823	0.00094131		0.998933	0.000819013	0.00024765	6.75379e-09		0.319239	0.408864	0.267728	0.0041681		0.999519	0.000401157	7.98369e-05	1.76302e-09																		0.0338072	0.733227	0.145667	0.0872997		0.0640855	0.888981	0.0377147	0.00921919		0.0952079	0.706094	0.178326	0.0203719
0.621037	0.292708	0.085922	0.000333088		0.999505	0.000393932	0.00010122	2.00721e-09		0.481641	0.219768	0.298284	0.000306599		0.914852	0.0830297	0.00210886	9.14725e-06																		0.159203	0.738377	0.0997555	0.00266457		0.268112	0.519012	0.21235	0.000525993		0.0322501	0.861952	0.0769317	0.0288663
0.997802	0.000519789	0.00167778	1.68295e-07		0.673027	0.108366	0.21856	4.67648e-05		0.946952	0.050502	0.00254586	1.11108e-07		0.962342	0.0367249	0.000932708	8.16544e-07																		0.103386	0.772066	0.0977967	0.0267521		0.00497882	0.510089	0.369897	0.115036		0.380084	0.504027	0.11465	0.00123879
0.907487	0.0915576	0.000951959	3.78448e-06		0.997411	0.000281266	0.00230787	4.4327e-08		0.990285	0.00961194	0.000103186	3.21228e-08		0.99623	9.36191e-05	0.00367587	1.01523e-09																		0.000122104	0.556119	0.17914	0.264619		0.348124	0.499882	0.141213	0.0107817		0.00525493	0.623131	0.32579	0.0458236
0.863066	0.124584	0.0123417	7.97095e-06		0.949057	0.0481327	0.00280968	2.18922e-07		0.587391	0.155727	0.256807	7.4733e-05		0.0126966	0.715796	0.251789	0.0197174																		0.138699	0.657043	0.19622	0.00803874		0.0649752	0.567601	0.350457	0.016967		0.116932	0.548329	0.188024	0.146715
0.61115	0.132692	0.256035	0.000123669		0.982462	0.000689516	0.0168482	1.47993e-08		0.997886	0.00209433	1.95424e-05	1.40608e-09		0.992584	0.0015072	0.00590853	3.48479e-08																		0.0657062	0.75199	0.161773	0.0205306		0.0489082	0.524676	0.392737	0.0336786		0.15415	0.728928	0.110437	0.00648504
0.821446	0.177046	0.00146877	3.9114e-05		0.297803	0.264376	0.434112	0.00370882		0.932247	0.0123855	0.0553637	3.60249e-06		0.587356	0.332278	0.0789515	0.0014151																		0.136128	0.615192	0.246274	0.00240631		0.00963374	0.505931	0.455295	0.0291397		0.233303	0.738882	0.0118352	0.0159795
0.636671	0.194912	0.168325	9.17708e-05		0.823198	0.125096	0.0516876	1.83299e-05		0.121554	0.314316	0.555358	0.00877194		0.899083	0.0583177	0.0425924	6.4772e-06																		0.0185637	0.687501	0.247421	0.0465145		0.208949	0.673508	0.116953	0.000589923		1.46057e-05	0.381258	0.141128	0.477599
0.986299	0.0130583	0.000642583	1.16334e-07		0.905454	0.0875291	0.00700902	7.62314e-06		0.939986	0.017163	0.0428459	4.68072e-06		0.891479	0.0735687	0.034933	1.91598e-05																		0.0880218	0.551295	0.32599	0.0346933		0.429771	0.550942	0.0191405	0.000145925		0.0389585	0.730068	0.111242	0.119732
0.955764	0.00794849	0.0362872	1.78014e-08		0.347681	0.162457	0.487953	0.00190867		0.643929	0.152632	0.203394	4.4504e-05		0.780226	0.0809864	0.138743	4.45813e-05																		0.0577518	0.561476	0.371104	0.00966771		0.0987283	0.599322	0.267119	0.0348302		0.102346	0.546871	0.247889	0.102894
0.853664	0.0733224	0.0730114	1.91666e-06		0.950108	0.0243529	0.0255346	4.40945e-06		0.931912	0.0633279	0.00474736	1.31922e-05		0.526734	0.417996	0.0539465	0.00132423																		0.179202	0.602845	0.20786	0.0100932		0.00553096	0.649209	0.292547	0.0527127		0.00275658	0.483261	0.33648	0.177502
0.694142	0.0824664	0.223385	6.83148e-06		0.80511	0.171388	0.0234537	4.89633e-05		0.747701	0.149858	0.102406	3.46084e-05		0.616059	0.200323	0.18342	0.000197986																		0.050084	0.843719	0.076997	0.0291999		0.639476	0.279616	0.0807389	0.000169414		0.0179157	0.611503	0.329953	0.0406287
0.59289	0.274557	0.128684	0.00386892		0.436716	0.426301	0.115402	0.0215806		0.319325	0.465874	0.214362	0.000439828		0.331327	0.252473	0.416076	0.000124051																		0.0601714	0.741265	0.194921	0.00364204		0.293055	0.584086	0.122389	0.000469736		5.33874e-05	0.455285	0.195086	0.349576
0.966162	0.0161487	0.0176875	1.56096e-06		0.866457	0.0703195	0.0632214	2.53019e-06		0.94935	0.0108821	0.0397666	8.32736e-07		0.999218	0.000745214	3.66258e-05	1.37537e-09																		0.0665178	0.5003	0.426494	0.00668811		0.0355446	0.5177	0.393246	0.053509		0.187384	0.662104	0.149596	0.000915311
0.869405	0.121598	0.00899264	4.96274e-06		0.707025	0.281496	0.0109743	0.000504719		0.955886	0.0257583	0.0183532	2.80189e-06		0.985419	0.000236872	0.0143441	8.77691e-09																		0.106697	0.832615	0.0586823	0.00200545		0.204447	0.623423	0.168246	0.00388374		0.242718	0.620692	0.135818	0.000771983
0.930448	0.00155681	0.0679952	7.83458e-08		0.993843	0.00553382	0.000622565	1.27227e-07		0.51547	0.362927	0.121433	0.000169881		0.139533	0.171448	0.677734	0.0112847																		0.35223	0.578863	0.0684509	0.000456625		0.00145587	0.640189	0.209181	0.149174		0.0702762	0.749906	0.174798	0.00501976
0.932578	0.0115816	0.0558405	3.25468e-07		0.911422	0.0861417	0.00243528	6.20096e-07		0.971099	0.0256285	0.00326859	4.16353e-06		0.994336	0.00509347	0.000570458	4.87071e-08																		0.0690845	0.859497	0.0630794	0.00833868		0.28573	0.340394	0.371647	0.00222923		0.56231	0.400318	0.0372892	8.30175e-05
0.621559	0.323632	0.0546041	0.000204843		0.926846	0.0534577	0.0196946	1.21916e-06		0.998777	0.000915556	0.000307588	3.4828e-09		0.998225	0.000134879	0.00163964	1.56731e-08																		0.0450182	0.84765	0.103153	0.00417834		0.0420911	0.799036	0.146428	0.0124449		0.308132	0.646829	0.0397111	0.0053285
0.963949	0.0353084	0.000742526	5.33939e-08		0.693457	0.291411	0.0150684	6.30313e-05		0.809428	0.182795	0.00776724	1.05063e-05		0.997342	0.000875985	0.00178173	8.58088e-08																		0.0147941	0.588513	0.373364	0.0233293		0.0186631	0.448011	0.501108	0.0322178		0.0535941	0.685007	0.251597	0.00980167
0.97429	0.00411507	0.021595	1.26927e-07		0.262831	0.669368	0.0673081	0.000492524		0.821593	0.050428	0.127973	5.1122e-06		0.964301	0.0273762	0.00832152	1.4117e-06																		0.0197164	0.618525	0.279023	0.0827363		0.17832	0.766981	0.0544145	0.000284232		7.50236e-05	0.413076	0.238941	0.347908
0.942279	0.0418655	0.0158525	3.04706e-06		0.941746	0.00334606	0.0549037	4.05207e-06		0.595389	0.216331	0.187956	0.000324163		0.941892	0.0558346	0.00227318	7.53203e-07																		0.154496	0.626416	0.216198	0.00288938		0.198074	0.637491	0.163017	0.00141818		0.595805	0.352707	0.0456217	0.00586608
0.938633	0.0531952	0.00817035	1.10505e-06		0.920247	0.0406296	0.0391211	2.18823e-06		0.988799	0.00247453	0.00872601	3.48836e-08		0.56231	0.400318	0.0372892	8.30175e-05																		0.100296	0.778209	0.103832	0.0176619		0.0672763	0.689076	0.227682	0.0159663		0.000323598	0.111074	0.10471	0.783893
0.821506	0.132264	0.0461111	0.000118362		0.580676	0.346384	0.0727533	0.000187092		0.846044	0.115554	0.038178	0.000223774		0.966107	0.0331409	0.000751032	9.05919e-07																		0.129018	0.724239	0.145706	0.00103715		0.00140964	0.566639	0.147155	0.284797		0.0341909	0.553489	0.36309	0.0492295
0.898286	0.039527	0.0621652	2.18279e-05		0.981385	0.000233146	0.0183818	1.11774e-07		0.891123	0.100046	0.00882729	4.29654e-06		0.845768	0.0699537	0.0842671	1.16904e-05																		0.000659688	0.526629	0.295388	0.177323		0.331155	0.623266	0.0449327	0.000646298		0.00197563	0.542983	0.307524	0.147518
0.790849	0.101153	0.10798	1.80075e-05		0.911756	0.0623384	0.0259028	2.33584e-06		0.992628	0.0060837	0.00128794	1.23075e-07		0.228482	0.624344	0.144996	0.00217849																		0.0756977	0.715172	0.203059	0.00607192		0.147463	0.75796	0.090191	0.0043861		0.0404025	0.615539	0.336024	0.00803409
0.961689	0.0378393	0.000471575	1.11748e-07		0.81748	0.131695	0.0507936	3.16838e-05		0.999	0.000987371	1.30583e-05	1.19222e-09		0.5312	0.128979	0.339687	0.000134149																		0.00224697	0.565796	0.343384	0.0885728		0.0368141	0.663717	0.292724	0.00674429		0.168781	0.692748	0.134711	0.0037594
0.959476	0.0398914	0.000631114	1.28567e-06		0.879748	0.119814	0.000361707	7.59529e-05		0.773788	0.169866	0.0561117	0.000234345		0.998604	8.53066e-05	0.00131021	1.55432e-08																		0.0510264	0.531224	0.385842	0.031908		0.0602533	0.678851	0.257385	0.00351021		0.000381654	0.463462	0.263282	0.272875
0.719652	0.228847	0.0514748	2.64414e-05		0.430362	0.391812	0.168399	0.00942641		0.674592	0.287103	0.0379792	0.000325958		0.197329	0.21131	0.591102	0.000259107																		0.214699	0.540138	0.214381	0.0307822		0.0415462	0.514434	0.435063	0.00895622		0.0671283	0.894208	0.0372576	0.00140612
0.525373	0.455188	0.0194143	2.53138e-05		0.985246	0.00184069	0.012913	2.77996e-08		0.715775	0.206906	0.0772154	0.000103975		0.468337	0.447982	0.0778247	0.00585619																		0.00469559	0.531621	0.354351	0.109332		0.0310097	0.70785	0.236772	0.0243693		5.83968e-06	0.158468	0.103966	0.73756
0.824197	0.132765	0.0430325	4.73481e-06		0.532863	0.313819	0.152576	0.00074231		0.999762	0.000218691	1.91095e-05	1.29152e-10		0.269175	0.466344	0.263798	0.000683328																		0.0722172	0.572051	0.348605	0.00712615		0.00091546	0.514937	0.186864	0.297284		0.215004	0.629167	0.155105	0.000724548
0.612556	0.29332	0.0940025	0.000121032		0.557801	0.227613	0.213315	0.00127127		0.387371	0.587281	0.025212	0.000136767		0.844272	0.109705	0.0460029	1.97211e-05																		0.209611	0.503108	0.280924	0.00635694		0.0053298	0.782822	0.182655	0.0291932		0.014977	0.616265	0.354858	0.0138993
0.992883	0.0064333	0.000683348	6.29511e-08		0.772332	0.132692	0.0949125	6.28134e-05		0.590175	0.282541	0.127182	0.000102462		0.98961	0.0103171	7.3235e-05	1.84736e-08																		0.00718741	0.520427	0.25296	0.219426		0.00804597	0.707028	0.21255	0.0723763		0.000244039	0.555604	0.197797	0.246355
0.56497	0.2676	0.167271	0.000159702		0.927181	0.0688812	0.00393747	3.49615e-07		0.988412	0.000412812	0.0111755	4.34797e-09		0.842108	0.0362123	0.121651	2.82646e-05																		0.104652	0.508049	0.381581	0.00571791		0.0708553	0.705537	0.189322	0.0342854		0.0489955	0.842698	0.104584	0.00372168
0.959723	0.0161811	0.0240919	3.99302e-06		0.967004	0.0324148	0.000580956	2.74967e-07		0.413381	0.125279	0.461282	5.81135e-05		0.742588	0.221379	0.0360061	2.70459e-05																		0.0252899	0.533009	0.422524	0.0191775		0.338853	0.623589	0.0373567	0.000201178		2.62245e-05	0.437614	0.151002	0.411358
0.969072	0.0278028	0.00312525	1.68879e-07		0.70417	0.122145	0.173655	2.96278e-05		0.634699	0.280669	0.0528512	0.0317806		0.764448	0.118018	0.117507	2.72434e-05																		0.0039042	0.679485	0.234286	0.082325		0.227428	0.620587	0.140015	0.0119697		0.0948367	0.773022	0.126378	0.00576339
0.964055	0.025026	0.010919	2.41672e-07		0.997211	0.00276649	2.25829e-05	2.56107e-09		0.940778	0.0417911	0.0174254	5.37569e-06		0.899547	0.0488046	0.0516445	3.93537e-06																		0.0166634	0.688344	0.284551	0.0104418		0.000715748	0.652569	0.180722	0.165993		0.0556668	0.530428	0.410618	0.00328713
0.643101	0.282414	0.0734622	0.00102322		0.925129	0.013924	0.0609429	3.67226e-06		0.402316	0.266883	0.329941	0.000860057		0.548412	0.192022	0.258752	0.00081467																		0.145191	0.609232	0.243207	0.00236971		0.0131669	0.490914	0.194308	0.30161		0.00196529	0.705076	0.198563	0.0943959
0.949805	0.0499834	0.000211282	5.58668e-07		0.264272	0.33332	0.400879	0.00152882		0.402237	0.442639	0.15468	0.000443086		0.947409	0.0509933	0.0015966	1.09689e-06																		0.226682	0.632884	0.139587	0.000846782		0.0918221	0.713098	0.155859	0.0392215		8.08243e-05	0.416727	0.191151	0.392041
0.750155	0.179873	0.0697205	0.000251966		0.989954	0.00283076	0.00721509	1.68681e-07		0.641304	0.317072	0.0415511	7.3293e-05		0.994142	0.00359291	0.00226503	5.10243e-08																		0.0960266	0.695871	0.198747	0.00935627		0.417744	0.473751	0.108285	0.000220636		0.13051	0.560971	0.301285	0.00723455
0.685073	0.165682	0.149235	1.05729e-05		0.662937	0.148068	0.188941	5.4536e-05		0.369713	0.32504	0.304678	0.000568727		0.988868	0.000967353	0.0101649	1.12719e-07																		0.0641522	0.613027	0.274458	0.0483628		0.0442892	0.651493	0.162506	0.141711		0.00166475	0.572791	0.208879	0.216665
0.9998	0.000141125	5.91043e-05	1.08416e-09		0.926723	0.0655019	0.00776804	7.49036e-06		0.897596	0.0894526	0.0126648	0.000287087		0.964775	0.0351695	5.52687e-05	1.50383e-08																		0.0119762	0.650153	0.312532	0.0253379		0.00108086	0.66921	0.1682	0.161509		7.12765e-05	0.45864	0.117904	0.423385
0.999419	0.000506872	7.37629e-05	9.29001e-10		0.992469	0.00276578	0.00476492	8.86782e-08		0.770274	0.187515	0.0421271	8.42463e-05		0.720157	0.144542	0.135261	4.09051e-05																		0.222126	0.550416	0.226215	0.00124287		0.00112965	0.585076	0.165716	0.248078		0.00375066	0.636387	0.289632	0.0702308
0.561458	0.140093	0.298394	5.5371e-05		0.95172	0.00501937	0.0432597	7.91905e-07		0.999466	0.000446371	8.74621e-05	2.07967e-09		0.11689	0.690791	0.189537	0.00278227																		0.0592809	0.714671	0.219386	0.00666205		0.238159	0.6984	0.0597726	0.00366823
0.999066	0.000180055	0.00075426	1.98917e-08		0.9945	0.00481307	0.000687357	4.69336e-08		0.666093	0.273343	0.0604972	6.71739e-05		0.723519	0.0329541	0.243485	4.17072e-05																		3.69049e-05	0.516163	0.129764	0.354036		0.021066	0.47137	0.484664	0.0229006
0.972949	0.0259386	0.00111182	7.00672e-08		0.518224	0.33888	0.14269	0.000205571		0.862786	0.0829341	0.0542639	1.58531e-05		0.427321	0.230311	0.342135	0.000233875																		0.00252597	0.620016	0.165334	0.212125		0.0193513	0.693747	0.27301	0.0138924
0.957345	0.0175439	0.0251103	3.60848e-07		0.944872	0.0515641	0.00356302	1.12476e-06		0.89549	0.078933	0.0255734	3.11908e-06		0.903745	0.0927243	0.00352119	9.83403e-06																		0.13382	0.777598	0.0878598	0.000721435		0.00617984	0.647629	0.241282	0.10491
0.571079	0.218396	0.210463	6.22416e-05		0.982194	0.0147521	0.00304994	4.23389e-06		0.25894	0.247871	0.491966	0.00122281		0.30285	0.365334	0.330821	0.000995581																		0.0053619	0.798505	0.11368	0.0824534		0.000672528	0.415641	0.185725	0.397962
0.850601	0.116084	0.0333089	5.666e-06		0.977178	0.0162886	0.00653357	5.95754e-08		0.868444	0.127119	0.00442643	1.06522e-05		0.839107	0.0153854	0.145497	1.07612e-05																		0.161179	0.614891	0.222555	0.00137457		0.139406	0.579068	0.275896	0.00563057
0.930521	0.0651511	0.00432611	2.00488e-06		0.999005	0.000906608	8.88452e-05	3.23716e-09		0.997114	0.00272878	0.000157032	3.5362e-08		0.982878	0.000211018	0.0169111	6.76114e-08																		0.0372826	0.708713	0.176653	0.0773513		0.081032	0.677624	0.203269	0.0380748
0.501575	0.111218	0.386907	0.000300436		0.922495	0.0709845	0.00651639	3.86315e-06		0.968854	0.00479027	0.0263552	3.00583e-07		0.254494	0.177888	0.566583	0.00103415																		0.230422	0.539808	0.194333	0.0354375		0.0344955	0.874237	0.0625082	0.0287592
0.997191	0.00188456	0.000924225	4.02064e-08		0.780537	0.0601986	0.159256	8.31191e-06		0.998792	0.000287917	0.000920461	6.30701e-09		0.566768	0.115326	0.317821	8.6108e-05																		0.389394	0.545378	0.0638778	0.00135019		0.237668	0.622838	0.138942	0.0005529
0.806523	0.184655	0.00880404	1.79735e-05		0.801836	0.0691217	0.128936	0.000105349		0.721541	0.0887185	0.189664	7.6383e-05																							0.0886233	0.526452	0.382212	0.00271274		0.0234863	0.513914	0.198556	0.264043
0.630164	0.290467	0.0761649	0.00320365		0.964147	0.00439108	0.0314622	8.00417e-08		0.648147	0.327584	0.0242258	4.26389e-05																							0.0462909	0.521379	0.419406	0.0129245		0.156877	0.779573	0.0624319	0.0011179
0.791731	0.0824748	0.125788	6.72253e-06		0.975208	0.0154491	0.00934113	2.21696e-06		0.922115	0.0344407	0.0434373	6.9086e-06																							0.00211046	0.550989	0.315333	0.131567		0.169528	0.776011	0.016575	0.0378862
0.68494	0.301902	0.0129666	0.000190805		0.89383	0.0920241	0.0141406	5.38262e-06		0.516291	0.360213	0.123285	0.000210999																							0.225604	0.513431	0.260197	0.000767862		9.99357e-06	0.364437	0.132382	0.503172
0.978218	0.020745	0.00103646	4.91987e-07		0.998282	0.00162998	8.77344e-05	1.18015e-08		0.331155	0.623266	0.0449327	0.000646298																							0.387185	0.509902	0.100799	0.00211392		0.0317683	0.746638	0.116431	0.105162
0.999137	0.000145244	0.000717396	2.13966e-09		0.997351	0.00261566	3.29082e-05	4.70707e-09		0.918595	0.0596956	0.0217054	4.02226e-06																							0.254119	0.521511	0.202963	0.0214068		0.0396183	0.646636	0.294578	0.0191668
0.787611	0.139302	0.0729637	0.000122716		0.662052	0.243052	0.0940284	0.000868371		0.3719	0.181187	0.445978	0.000935386																							0.0816793	0.548515	0.357681	0.0121245		0.197637	0.603891	0.191966	0.00650585
0.949942	0.000600868	0.0494564	3.94343e-07		0.723098	0.242435	0.0341718	0.00029484		0.655656	0.154639	0.189618	8.70765e-05																							0.165908	0.516288	0.312918	0.00488549		0.063383	0.564506	0.30387	0.0682404
0.961064	0.0379911	0.00094426	1.43194e-07		0.95811	0.0187201	0.0231691	3.67297e-07		0.946679	0.0499871	0.00333243	1.4411e-06																							0.375816	0.609026	0.0146104	0.000547098		0.580798	0.299101	0.120002	9.92564e-05
0.880592	0.0952355	0.0241701	2.54566e-06		0.770117	0.178628	0.0511568	9.84281e-05		0.801872	0.0965983	0.101154	0.000375624																							0.0162524	0.524918	0.445602	0.0132274		0.000293056	0.502004	0.240859	0.256844
0.641818	0.343931	0.0141865	6.45144e-05		0.65923	0.321205	0.0195263	3.86944e-05		0.556116	0.395472	0.0482951	0.000117022																							0.243496	0.664683	0.0912995	0.000521563		0.580909	0.34068	0.0782768	0.000133878
0.580983	0.394944	0.0240065	6.61625e-05		0.988385	0.0113586	0.000256174	3.74786e-08		0.645849	0.265974	0.0879997	0.000176947																							0.470997	0.515545	0.0134484	9.09296e-06		0.0339183	0.780559	0.123221	0.0623013
0.948589	0.00496616	0.046442	3.23239e-06		0.999677	0.000312446	1.0082e-05	5.10263e-11		0.258583	0.557545	0.1826	0.00127203																							0.153672	0.559055	0.285031	0.00224164		0.00730727	0.858293	0.103162	0.0312371
0.831444	0.112716	0.0558128	2.78239e-05		0.597746	0.397331	0.0049197	3.78255e-06		0.999642	0.000289465	6.85117e-05	3.25941e-09																							0.144468	0.657204	0.181312	0.0170163		0.0710082	0.630439	0.292772	0.00578124
0.924037	0.0725047	0.00345724	7.24305e-07		0.720544	0.174438	0.104983	3.44542e-05		0.987767	0.00998976	0.00224313	2.02399e-07																							0.0417614	0.701798	0.245555	0.0108856		0.803828	0.184029	0.0121269	1.59127e-05
0.854688	0.144325	0.000979369	7.60873e-06		0.998049	0.000216772	0.00173408	1.5188e-09		0.999633	0.000154111	0.00021328	2.66104e-09																							0.000232687	0.593867	0.201501	0.2044		0.367682	0.605115	0.0266887	0.000513759
0.916802	0.00387911	0.0793088	9.89679e-06		0.982348	0.000620604	0.0170318	1.40684e-08		0.982539	0.00172936	0.0157318	8.91037e-08																							0.107627	0.66013	0.145881	0.086362		0.157259	0.640044	0.198955	0.00374148
0.612407	0.297486	0.0898801	0.000226644		0.550676	0.0974672	0.351837	1.97265e-05		0.99776	0.00167858	0.000561006	2.43712e-08																							0.237453	0.625529	0.136278	0.000740355		0.522247	0.446354	0.0297191	0.00168015
0.812552	0.171576	0.0158647	7.08298e-06		0.6365	0.269633	0.0581733	0.0356929		0.792862	0.200189	0.00689432	5.45917e-05																							0.394055	0.516208	0.0892157	0.000522089		0.157968	0.681229	0.159481	0.00132236
0.983092	0.00128904	0.0156183	7.52143e-07		0.748513	0.237317	0.0141512	1.81225e-05		0.943065	0.0460375	0.0108935	3.94814e-06																							0.326105	0.59631	0.0773589	0.000226987		0.00120207	0.56799	0.295876	0.134932
0.833302	0.0632283	0.103452	1.76445e-05		0.653934	0.26438	0.0815346	0.000150839		0.116603	0.701014	0.179385	0.00299763																							0.176844	0.526751	0.293838	0.00256723		0.114383	0.677134	0.206145	0.00233845
0.985095	0.000116981	0.0147877	4.06455e-08		0.947397	0.0338662	0.0187317	4.71538e-06		0.74315	0.0364507	0.220392	6.90114e-06																							0.0568276	0.511779	0.396787	0.0346064		0.44847	0.465152	0.0772078	0.00917018
0.912565	0.0639331	0.0234993	2.32637e-06		0.642407	0.173193	0.184242	0.000158361		0.787546	0.190004	0.0217389	0.000711637																							0.0228009	0.844657	0.115814	0.0167284		0.0139023	0.33681	0.319888	0.329399
0.906376	0.0746561	0.0189656	2.77415e-06		0.438464	0.452572	0.108509	0.000454885		0.847259	0.0254923	0.127233	1.50791e-05																							0.107376	0.682596	0.185561	0.0244666		3.56117e-05	0.460165	0.181742	0.358058
0.933923	0.06603	4.6013e-05	7.59601e-07		0.789041	0.17883	0.0321137	1.60187e-05		0.862577	0.0377994	0.0995894	3.38625e-05																							0.0603656	0.583528	0.344884	0.0112229		0.256904	0.672359	0.0702321	0.000505027
0.519031	0.320731	0.149646	0.0105926		0.480821	0.296893	0.222033	0.000253812		0.897268	0.0742232	0.0285054	3.25348e-06																							0.000382095	0.527451	0.207144	0.265023		0.00890079	0.636019	0.32782	0.0272603
0.777957	0.177245	0.0447861	1.2694e-05		0.601466	0.364582	0.0339229	2.91695e-05		0.499732	0.441515	0.0574682	0.00128485																							0.262553	0.595451	0.140744	0.00125134		2.15192e-05	0.33728	0.101698	0.561
0.729749	0.198407	0.0717005	0.000143674		0.91374	0.0796298	0.00640534	0.000225247		0.528965	0.305412	0.164682	0.000941121																							0.162425	0.509698	0.325636	0.00224051		0.0131334	0.543266	0.41534	0.0282611
0.98942	0.0012684	0.00931149	1.75023e-08		0.946479	0.0518346	0.0016779	8.07073e-06		0.457584	0.452273	0.0898485	0.000293729																							0.0122662	0.735366	0.206221	0.046147		0.0595455	0.671481	0.263949	0.00502453
0.648444	0.271266	0.0799698	0.00032026		0.923224	0.065885	0.0108828	8.08398e-06		0.999831	0.00016254	6.48655e-06	4.81058e-11																							0.212561	0.626472	0.159043	0.00192302		0.207746	0.656061	0.132219	0.00397432
0.670487	0.172761	0.156628	0.000124095		0.899661	0.0456841	0.0546442	1.09064e-05		0.996028	0.00386619	0.00010546	3.68438e-09																							0.32976	0.513934	0.155184	0.00112233		0.000757712	0.47699	0.276264	0.245988
0.647741	0.151458	0.200632	0.000168208		0.842529	0.113856	0.0435947	2.03971e-05		0.960113	0.0376414	0.00224497	4.97333e-07																							0.36087	0.567169	0.07142	0.000540974		0.0992461	0.852297	0.0453124	0.00314412
0.968724	0.0308796	0.000396463	3.40381e-08		0.479271	0.169543	0.350947	0.000238687		0.996733	1.8789e-05	0.00324824	4.66908e-10																							0.0923373	0.556787	0.329453	0.0214225		0.014258	0.673344	0.273074	0.039325
0.909535	0.0886542	0.00180037	1.08087e-05		0.715229	0.259696	0.0250202	5.45043e-05		0.565736	0.145276	0.288348	0.000639619																							0.0244893	0.60444	0.360522	0.0105495		0.00525586	0.678378	0.274504	0.0418629
0.998924	0.00100298	7.32923e-05	3.3762e-09		0.220084	0.323157	0.443133	0.0136259		0.864019	0.110948	0.0250279	5.83837e-06																							0.00928833	0.521422	0.272908	0.196382		0.0106013	0.865768	0.116249	0.00738172
0.931077	0.0682146	0.000707245	6.81906e-07		0.404016	0.456071	0.139128	0.000784783		0.875091	0.081427	0.0434739	7.94667e-06																							0.179161	0.776728	0.0438275	0.000283369		5.94723e-05	0.24327	0.142917	0.613754
0.617463	0.131378	0.25108	7.91898e-05		0.997182	0.000918918	0.0018992	1.78528e-08		0.996882	0.00307921	3.88884e-05	1.85227e-09																							0.123973	0.664221	0.209298	0.00250827		0.276516	0.627599	0.0952497	0.00063505
0.620034	0.141097	0.23882	4.99586e-05		0.994977	0.00101998	0.00400327	2.73346e-08		0.58644	0.353847	0.0586759	0.00103746																							0.0777316	0.683501	0.229828	0.00893977		0.0157319	0.657254	0.206935	0.120079
0.992238	0.00772193	4.02337e-05	1.1203e-08		0.78372	0.200947	0.0153222	1.06291e-05		0.331792	0.514494	0.153317	0.000397254																							0.000263649	0.593071	0.129748	0.276917		0.00146186	0.655641	0.228576	0.11432
0.962048	0.00660837	0.0313428	3.85742e-07		0.983975	0.00109233	0.0149331	3.06892e-08		0.830784	0.152049	0.0171487	1.78292e-05																							0.432465	0.531305	0.0359731	0.000256541		0.279699	0.684479	0.0355981	0.000223784
0.517987	0.231808	0.249578	0.000627164		0.862835	0.0300316	0.107123	1.06825e-05		0.907213	0.0048118	0.0879723	3.22723e-06																							0.153485	0.762193	0.0829746	0.00134705		0.000415839	0.602445	0.166446	0.230693
0.955979	0.00591153	0.0381091	7.128e-07		0.763512	0.0622299	0.174234	2.47357e-05		0.923354	0.00516132	0.0714839	1.09568e-06																							0.0430017	0.606135	0.343855	0.00700804
0.994107	0.00176512	0.00412785	6.60024e-08		0.902644	0.0910578	0.00629561	2.13099e-06		0.946774	0.0521475	0.00107746	9.11938e-07																							0.0342576	0.75962	0.202443	0.00367942
0.761248	0.106355	0.132368	2.88147e-05		0.982845	0.0126286	0.00452524	8.71574e-07		0.886561	0.093216	0.0202132	9.72794e-06																							0.0439298	0.587373	0.363655	0.00504218
0.944362	0.0548322	0.000804436	1.76583e-06		0.961585	0.0333358	0.0050786	7.40212e-07		0.990456	0.00866273	0.000880799	9.41591e-08																							0.0952895	0.828729	0.0498218	0.0261596
0.990476	0.00266362	0.00686036	1.69371e-07		0.997276	0.00261742	0.000107035	2.14142e-09		0.90313	0.0639722	0.0328857	1.20597e-05																							0.258583	0.557545	0.1826	0.00127203
0.877679	0.0488712	0.0734421	7.29628e-06		0.70049	0.275044	0.0244322	3.33746e-05		0.993383	0.00279928	0.00381784	1.69981e-08																							0.00693408	0.679805	0.26101	0.0522503
0.68606	0.264602	0.0493001	3.83727e-05		0.466551	0.429969	0.102965	0.00051573		0.922557	0.0151398	0.0623014	2.2661e-06																							0.0919133	0.858742	0.044294	0.00505116
0.950756	0.0109959	0.0382461	1.64298e-06		0.560726	0.416277	0.0228255	0.000171258		0.489536	0.41594	0.0942871	0.000236571																							0.0215976	0.649323	0.312103	0.0169763
0.998237	0.000951964	0.000810584	2.85489e-08		0.916882	0.0645516	0.0185608	6.11553e-06		0.855183	0.132762	0.0119897	6.48012e-05																							0.000830449	0.536532	0.194605	0.268032
0.533715	0.326675	0.13947	0.00013998		0.334038	0.172633	0.483541	0.00978796		0.998581	0.0011904	0.000228276	8.12716e-09																							0.116603	0.701014	0.179385	0.00299763
0.96106	0.0334895	0.00545009	6.6358e-07		0.731562	0.100863	0.167497	7.74563e-05		0.572039	0.210733	0.217123	0.000104408																							0.00271601	0.766431	0.198589	0.0322644
0.971718	0.0179233	0.0103565	1.89698e-06		0.966258	0.0166734	0.0170682	1.79979e-07		0.998142	0.00183314	2.44734e-05	8.77219e-10																							0.161046	0.707431	0.129961	0.00156215
0.986275	0.00654604	0.00717907	4.16526e-08		0.789851	0.108572	0.101276	0.000301052		0.999449	0.000506547	4.4539e-05	1.82672e-09																							0.00324208	0.502977	0.170716	0.323065
0.686188	0.20499	0.108571	0.00025116		0.55497	0.37161	0.0732572	0.000162876		0.806144	0.187371	0.00647448	9.89784e-06																							0.00160908	0.626446	0.168189	0.203756
0.998113	0.00144392	0.000443574	9.66656e-09		0.574772	0.296553	0.128086	0.000588858		0.5221	0.411212	0.0664578	0.000230101																							0.0100406	0.689381	0.254509	0.0460697
0.672393	0.290087	0.0373737	0.000146421		0.646255	0.266174	0.0873411	0.000230498		0.998102	9.60818e-05	0.00180235	1.25548e-09																							0.375369	0.594445	0.0299978	0.000188077
0.767991	0.2003	0.0316941	1.44807e-05		0.263552	0.48546	0.250296	0.000691585		0.504528	0.489745	0.00515645	0.000571123																							0.153386	0.544309	0.300611	0.00169415
0.88904	0.0272227	0.0837365	6.05438e-07		0.998495	0.00106757	0.000437221	1.37694e-08		0.423883	0.150855	0.42513	0.000132152																							0.00276628	0.627608	0.324133	0.0454931
0.798063	0.0842856	0.117643	8.85182e-06		0.99574	0.00378238	0.000477748	1.88687e-08		0.0557607	0.774333	0.166674	0.00323226																							3.67032e-05	0.59301	0.162467	0.244486
0.829789	0.0505587	0.119503	0.000149595		0.932409	0.0458076	0.0217725	1.10676e-05		0.94375	0.0556943	0.000555634	3.44635e-07																							0.261318	0.575728	0.152839	0.0101142
0.979517	0.00169923	0.0187841	3.35034e-08		0.820081	0.173157	0.00672872	3.26047e-05		0.990461	0.00441544	0.00512386	7.44956e-08																							0.0082441	0.726674	0.241709	0.0233731
0.952248	0.0319049	0.0158421	5.21942e-06		0.715142	0.248617	0.036168	7.31669e-05		0.778662	0.0999921	0.12133	1.56169e-05																							0.0174384	0.511415	0.264306	0.206841
0.966156	0.0309438	0.00289984	6.63e-07		0.955345	0.034543	0.0101074	4.25589e-06		0.870765	0.11088	0.018216	0.000139096																							0.0745727	0.780654	0.121061	0.0237122
0.999414	0.000521766	6.4584e-05	4.51295e-09		0.67696	0.267688	0.0552467	0.000105301		0.837872	0.0661977	0.0959172	1.33118e-05																							0.216621	0.665764	0.116414	0.00120045
0.998683	0.00129715	1.93648e-05	3.11772e-09		0.436488	0.380614	0.182601	0.000297197		0.734482	0.0843154	0.181135	6.70145e-05																							0.0395657	0.649032	0.171397	0.140005
0.627882	0.213493	0.158101	0.000524438		0.989194	0.00673044	0.0040752	1.07395e-07		0.612094	0.283952	0.103781	0.000173724																							0.064478	0.53631	0.387863	0.0113489
0.795931	0.18401	0.0198538	0.000204964		0.847129	0.0805203	0.0723416	8.7344e-06		0.920935	0.049403	0.029653	8.66738e-06																							0.103712	0.613148	0.276856	0.00628448
0.985297	0.00491588	0.00978745	9.07689e-08		0.891571	0.0429428	0.0654823	3.7848e-06		0.880747	0.0622775	0.0569745	1.48137e-06																							0.00142286	0.802105	0.158091	0.0383811
0.803029	0.151378	0.0455479	4.53698e-05		0.977242	0.016814	0.00594106	2.61463e-06		0.514486	0.426456	0.0527512	0.00630718																							0.000786186	0.577667	0.16741	0.254136
0.611703	0.204445	0.183773	7.89201e-05		0.999132	0.000702711	0.000165501	1.52546e-08		0.618193	0.205889	0.175613	0.000305327																							0.443621	0.502405	0.053623	0.000350545
0.817668	0.174352	0.00797228	7.78537e-06		0.313263	0.486732	0.197525	0.00247987		0.402836	0.208296	0.38872	0.000147501																							0.00269835	0.641684	0.298701	0.0569169
0.983995	0.0157092	0.000295819	4.02674e-08		0.644998	0.279955	0.0728097	0.00223799		0.994222	0.00569576	8.22459e-05	1.07541e-08																							0.00517784	0.724019	0.177433	0.0933704
0.925443	0.0383464	0.036203	7.83448e-06		0.872821	0.0640546	0.0631186	6.31381e-06		0.924844	0.00488445	0.0702617	1.02079e-05																							0.362516	0.591894	0.0444499	0.00114017
0.999467	0.000516668	1.66806e-05	1.03832e-10		0.476961	0.478883	0.0438897	0.000265861		0.520721	0.409978	0.0691222	0.000178538																							0.331792	0.514494	0.153317	0.000397254
0.650802	0.347612	0.00158462	1.02526e-06		0.273165	0.587266	0.139173	0.00039669		0.984833	0.000357908	0.0148093	3.79852e-09																							0.000758494	0.551067	0.32853	0.119645
0.623477	0.369797	0.00662924	9.67737e-05		0.999772	0.000217759	9.75801e-06	1.06923e-10		0.600654	0.130089	0.268756	0.000500626																							0.0801703	0.744851	0.170456	0.00452316
0.79571	0.132604	0.0716715	1.47079e-05		0.993668	0.00566945	0.000662632	7.53624e-09		0.647943	0.254346	0.0973327	0.000378649																							0.0154763	0.546809	0.405444	0.032271
0.998157	0.00168731	0.000155759	1.26433e-08		0.895819	0.101313	0.00285615	1.18644e-05		0.221372	0.295863	0.440991	0.0417746																							0.160725	0.508461	0.329013	0.0018011
0.995582	0.00431685	0.000101107	1.63398e-09		0.6749	0.12476	0.200255	8.46603e-05		0.767555	0.17691	0.0555078	2.71521e-05																							0.022801	0.522281	0.442951	0.011967
0.970425	0.000787094	0.0287877	1.47328e-08		0.90523	0.0805599	0.0142072	2.76653e-06		0.998486	0.00124408	0.000270252	1.82766e-08																							0.0151352	0.701148	0.271047	0.0126695
0.80272	0.0408434	0.156436	8.43451e-07		0.443621	0.502405	0.053623	0.000350545		0.984153	0.000462062	0.0153848	1.83233e-07																							0.242735	0.520924	0.235379	0.000961627
0.592138	0.315797	0.0639131	0.0281516		0.960341	0.0158134	0.0238456	3.30461e-07		0.986028	0.0071002	0.00687084	6.42697e-07																							0.0376091	0.703491	0.236398	0.0225017
0.692246	0.297048	0.0106774	2.84089e-05		0.982718	0.0108172	0.00646359	8.6099e-07		0.990095	0.00538343	0.00452181	5.85109e-08																							0.298784	0.521886	0.178944	0.000386736
0.617933	0.296789	0.0851276	0.000150174		0.53066	0.334286	0.134536	0.000518145		0.187384	0.662104	0.149596	0.000915311																							0.0136537	0.719125	0.203658	0.0635633
0.917139	0.0663535	0.0164983	9.24561e-06		0.517514	0.299162	0.182772	0.000552325		0.926315	0.0604112	0.0132681	6.03408e-06																							0.194885	0.540708	0.262433	0.00197435
0.649804	0.160213	0.189896	8.64475e-05		0.455059	0.456302	0.088387	0.000251388		0.984556	0.0144114	0.00103201	2.80489e-07																							0.203956	0.588007	0.205806	0.00223084
0.527356	0.383805	0.0887154	0.000122932		0.93829	0.0569677	0.00474057	1.37542e-06		0.760596	0.21268	0.0267098	1.45832e-05																							0.292315	0.619619	0.0838074	0.00425805
0.999779	0.000198696	2.21167e-05	2.93634e-10		0.707259	0.0502261	0.242425	8.96701e-05		0.947753	0.0202536	0.0319908	2.17607e-06																							0.0442799	0.864549	0.0608419	0.0303294
0.822538	0.150646	0.0268047	1.10532e-05		0.912309	0.00330648	0.0843819	2.18e-06		0.841147	0.0831869	0.0756599	6.53603e-06																							0.00222025	0.500187	0.366321	0.131272
0.594579	0.348288	0.056941	0.000191658		7.02616e-09	0.000169868	0.000914946	0.998915		0.519299	0.328139	0.152369	0.000192966																							0.468631	0.526562	0.004132	0.000674436
0.705535	0.12479	0.169544	0.000131229		0.86461	0.0775365	0.0578476	5.56063e-06		0.802686	0.00312344	0.194177	1.37811e-05																							0.165943	0.672263	0.160771	0.00102307
0.577361	0.275104	0.147441	9.41776e-05		0.950005	0.0045878	0.0454062	9.50299e-07		0.82144	0.168037	0.0105093	1.31416e-05																							0.0897946	0.705408	0.196197	0.00860012
0.651422	0.313141	0.0354201	1.66071e-05		0.923562	0.0748793	0.00155675	1.71327e-06		0.271907	0.688139	0.0390737	0.000880738																							0.122315	0.554903	0.318498	0.00428352
0.911551	0.080122	0.00817181	0.000155486		0.985175	0.013302	0.00152312	1.91295e-08		0.391061	0.321696	0.275188	0.0120545																							0.129099	0.721948	0.142958	0.00599556
0.966067	0.0333406	0.000589247	3.03163e-06		0.819988	0.121217	0.0587598	3.57254e-05		0.976631	0.0231697	0.000199171	3.16132e-07																							0.0638392	0.585828	0.24274	0.107593
0.79983	0.169976	0.0301463	4.69629e-05		0.942778	0.0257961	0.0314215	4.44654e-06		0.920511	0.0493587	0.0301198	1.03083e-05																							0.115873	0.685267	0.186422	0.012438
0.99831	0.00152591	0.00016403	6.20359e-09		0.933406	0.00718955	0.059404	8.04518e-07		0.967905	0.031772	0.000322606	5.16673e-08																							0.19009	0.771168	0.0182655	0.0204762
0.714104	0.23733	0.0485214	4.54263e-05		0.996255	0.00367217	7.28541e-05	1.75186e-08		0.836978	0.0755066	0.0875012	1.42188e-05																							0.000215074	0.598887	0.159242	0.241656
0.851575	0.101318	0.0470906	1.6291e-05		0.849362	0.137279	0.0133514	8.15701e-06		0.425366	0.477865	0.0965155	0.000253812																							0.0680712	0.782569	0.0732306	0.0761294
0.876089	0.0924778	0.0314245	8.25622e-06		0.298784	0.521886	0.178944	0.000386736		0.0999925	0.563509	0.271459	0.0650399																							0.0623382	0.526023	0.359505	0.0521344
0.675271	0.134156	0.190525	4.80894e-05		0.897285	0.0965563	0.00612812	3.0392e-05		0.731539	0.051911	0.216468	8.26763e-05																							0.0708699	0.636766	0.285442	0.00692179
0.783072	0.192386	0.0245187	2.30312e-05		0.998916	0.000994813	8.89454e-05	2.9346e-09		0.27997	0.669144	0.0425961	0.0082896																							0.364487	0.533354	0.101759	0.000400408
0.712993	0.114291	0.172526	0.000190444		0.951105	0.016205	0.0326892	1.13157e-06		0.984654	0.0130866	0.00225949	3.28092e-07																							0.0132011	0.647296	0.235782	0.10372
0.99723	0.00255695	0.000212893	4.23129e-08		0.997348	0.00262865	2.35522e-05	9.8817e-10		0.999558	4.86745e-05	0.000392873	4.57609e-09																							0.398235	0.503164	0.0984885	0.000112848
0.592819	0.157634	0.24938	0.000167592		0.998712	0.00124262	4.57803e-05	2.90176e-09		0.625334	0.0699289	0.304702	3.43825e-05																							0.0124024	0.714404	0.161068	0.112126
0.61364	0.249845	0.136402	0.000112657		0.926102	0.0714949	0.00239198	1.09545e-05		0.838418	0.120051	0.0415013	3.02028e-05																							0.000195907	0.523534	0.221164	0.255106
0.997835	0.000130272	0.00203487	2.86697e-09		0.91157	0.086448	0.00197991	2.08971e-06		0.954637	0.0440765	0.00128612	6.42836e-07																							0.12655	0.597759	0.274567	0.00112336
0.99863	0.000174538	0.00119549	5.09928e-09		0.818639	0.152577	0.0287519	3.2669e-05		0.998304	0.000310099	0.00138638	1.13785e-08																							0.33417	0.529568	0.13546	0.000802447
0.985275	0.0140674	0.000657635	9.047e-08		0.999241	3.5132e-05	0.000723955	3.04151e-10		0.583625	0.355927	0.051965	0.00848321																							0.0381571	0.851511	0.104489	0.00584291
0.777927	0.0861603	0.135901	1.16964e-05		0.595925	0.253794	0.150246	3.50655e-05		0.721331	0.176077	0.102326	0.000266258																							0.221016	0.587542	0.190257	0.00118488
0.938664	0.0485401	0.0127888	6.92967e-06		0.625662	0.37064	0.003042	0.000655623		0.737005	0.181701	0.0812695	2.44758e-05																							0.118299	0.790238	0.0898315	0.00163236
0.94342	0.00369149	0.0528879	1.42865e-07		0.368509	0.142175	0.48903	0.000286142		0.919375	0.051538	0.0290736	1.29325e-05																							0.000236672	0.605241	0.214338	0.180184
0.855705	0.034231	0.110054	1.06018e-05		0.0789574	0.753812	0.164788	0.00244185		0.992042	0.0078757	8.21215e-05	1.78848e-08																							0.0159269	0.867246	0.0921657	0.0246616
0.977777	0.000213292	0.0220096	1.17474e-08		0.88983	0.108958	0.00121011	1.93227e-06		0.999672	0.000209246	0.000118982	6.2435e-09																							0.0578287	0.628263	0.303862	0.0100463
0.706794	0.104436	0.188739	3.0856e-05		0.992222	0.0019481	0.00583	9.83706e-08		0.799899	0.032051	0.168023	2.63231e-05																							0.433144	0.525103	0.0415746	0.000178285
0.8693	0.116555	0.014132	1.30901e-05		0.261847	0.418537	0.317084	0.00253214		0.999551	6.9055e-05	0.000379456	7.88136e-10																							0.478756	0.513072	0.00802308	0.000149283
0.993832	0.00519628	0.000971518	1.96411e-07		0.980152	7.10701e-05	0.0197771	1.11035e-09		0.907568	0.0685117	0.0239144	5.73623e-06																							0.172259	0.521175	0.282587	0.0239791
0.764339	0.103751	0.131842	6.80463e-05		0.650461	0.302001	0.0471439	0.000393576		0.734084	0.148183	0.117695	3.85971e-05																							0.0820497	0.65362	0.25742	0.00691006
0.942459	0.0498075	0.00773202	1.52591e-06		0.908604	0.050006	0.0413863	3.86651e-06		0.8418	0.146133	0.0120456	2.1315e-05																							0.228482	0.624344	0.144996	0.00217849
0.754113	0.203849	0.0419795	5.76585e-05		0.975129	0.0202409	0.00462913	7.96499e-07		0.793362	0.129609	0.0770018	2.74352e-05																							0.333156	0.624672	0.0395331	0.00263879
0.995804	0.00410214	9.3762e-05	2.79147e-09		0.805045	0.0869208	0.107994	4.02427e-05		0.256904	0.672359	0.0702321	0.000505027																							0.260085	0.599433	0.139733	0.0007495
0.565501	0.361652	0.0727019	0.000145145		0.545995	0.387273	0.0632806	0.00345063		0.568082	0.146852	0.284899	0.000167813																							0.00144398	0.608726	0.275629	0.114201
0.927093	0.036037	0.0368623	7.8681e-06		0.773223	0.191632	0.0350919	5.36785e-05		0.994765	0.0025845	0.00265054	7.3281e-08																							0.0832399	0.832734	0.04343	0.0405957
0.534151	0.338265	0.127346	0.000238752		0.845348	0.0603814	0.0942555	1.54795e-05		0.685307	0.285737	0.0285584	0.000397988																							0.310204	0.543547	0.145996	0.000253621
0.505608	0.472561	0.0217271	0.000103797		0.799029	0.081176	0.11979	4.39646e-06		0.9813	0.00290104	0.0157986	9.50091e-08																							0.385799	0.523309	0.0779271	0.0129646
0.909211	0.0740293	0.0167549	4.98255e-06		0.997832	0.00212098	4.65759e-05	4.16185e-09		0.974663	0.00160962	0.0237262	1.54864e-06																							0.0462391	0.587233	0.313518	0.0530098
0.584715	0.121187	0.29367	0.000428896		0.947932	0.00237693	0.0496896	1.39783e-06		0.966683	0.0332593	5.7359e-05	2.20717e-08																							0.183522	0.506121	0.308951	0.00140571
0.866609	0.0622193	0.071162	9.42008e-06		0.645805	0.317351	0.036733	0.000110806		0.740059	0.144446	0.115453	4.27713e-05																							7.17139e-05	0.529177	0.186795	0.283957
0.958149	0.0191159	0.0227352	4.2511e-07		0.97517	0.000729453	0.0241005	2.27193e-08		0.548848	0.3856	0.0654194	0.000131983																							0.0912792	0.760063	0.143013	0.0056446
0.729315	0.135296	0.13484	0.00054922		0.667813	0.117554	0.213514	0.00111878		0.44488	0.433779	0.12112	0.00022146																							0.349312	0.602097	0.0482266	0.000364443
0.738975	0.232	0.0289862	3.87039e-05		0.721054	0.165628	0.113239	7.91843e-05		0.954773	0.0156447	0.0295792	3.27289e-06																							0.103289	0.742546	0.149898	0.00426672
0.947026	0.0528991	7.52708e-05	8.95003e-08		0.438681	0.20552	0.352279	0.00352059		0.990491	0.00368971	0.0058195	2.74924e-07																							0.017877	0.701102	0.227594	0.0534266
0.658943	0.236159	0.10476	0.000137657		0.866152	0.0696803	0.0641608	6.86954e-06		0.99656	0.0033436	9.61514e-05	1.4621e-08																							0.0393471	0.74213	0.214718	0.00380515
0.587845	0.306279	0.105621	0.000254393		0.891174	0.0892875	0.0195377	1.00653e-06		0.677397	0.312953	0.00962936	2.06472e-05																							0.120667	0.700377	0.175991	0.00296527
0.914298	0.0207723	0.0649269	3.22459e-06		0.998862	0.000661707	0.00047585	2.80378e-09		0.616935	0.180587	0.202385	9.27104e-05																							0.00171971	0.629115	0.190995	0.17817
0.999497	0.000454545	4.79634e-05	2.64113e-09		0.994634	0.00523195	0.000134488	8.61891e-09		0.983856	0.0152764	0.000866681	8.5259e-07																							0.11689	0.690791	0.189537	0.00278227
0.864409	0.126091	0.00949747	2.39163e-06		0.975051	0.000398502	0.0245507	2.91479e-07		0.13553	0.797722	0.0652347	0.00151346																							0.0636634	0.613489	0.315241	0.00760644
0.955619	0.0373139	0.00706532	1.85388e-06		0.987561	0.00490627	0.00753266	5.29995e-07		0.97107	0.00297477	0.0259553	1.7665e-07																							0.0208868	0.739593	0.236217	0.00330247
0.999571	0.000177403	0.000251949	2.87923e-09		0.994477	0.00321897	0.0023045	2.19264e-08		0.731691	0.247069	0.0212213	1.81435e-05																							0.272089	0.621719	0.104907	0.00128527
0.966952	0.00213555	0.0309125	3.85163e-07		0.405238	0.478335	0.116182	0.000245622		0.830642	0.0746606	0.0946683	2.91109e-05																							0.00336978	0.658617	0.273867	0.0641463
0.973749	0.0205748	0.00567524	1.38532e-06		0.936484	0.0507524	0.01276	4.06478e-06		0.810735	0.1585	0.0307361	2.87319e-05																							0.0245131	0.866537	0.0953802	0.0135698
0.996132	0.0034128	0.000455228	1.95937e-08		0.953472	0.0435843	0.00294193	1.50076e-06		0.437827	0.296947	0.264722	0.000504177																							0.0423902	0.641643	0.303324	0.0126421
0.816315	0.120463	0.0631806	4.18008e-05		0.694004	0.16601	0.139823	0.000162157		0.857385	0.117563	0.0250401	1.24987e-05																							0.00350952	0.548853	0.40061	0.0470278
0.84934	0.14574	0.00489275	2.71253e-05		0.875663	0.095144	0.029189	3.74902e-06		0.73115	0.0604465	0.208387	1.60128e-05																							0.200144	0.69075	0.108432	0.000673943
0.547349	0.39393	0.0585114	0.000209604		0.895845	0.0563702	0.047778	6.66777e-06		0.9673	0.000807917	0.0318913	3.36165e-07																							0.137576	0.764156	0.0975688	0.000698711
0.97093	0.0265862	0.00248295	1.23544e-06		0.886664	0.0272307	0.0861018	3.57113e-06		0.856975	0.124054	0.0189558	1.5444e-05																							0.410737	0.509001	0.0797075	0.000554312
0.737196	0.0576867	0.20505	6.76023e-05		0.63638	0.117493	0.245673	0.000454539		0.974648	0.0252667	8.49667e-05	2.87985e-07																							0.000321527	0.508712	0.256272	0.234695
0.732218	0.201149	0.0665711	6.17374e-05		0.538347	0.337297	0.124159	0.000197187		0.487809	0.151355	0.360665	0.000170567																							0.00375504	0.655925	0.229895	0.110425
0.571107	0.293929	0.134846	0.00011837		0.929613	0.00156594	0.068819	2.06952e-06																												0.0654473	0.560608	0.362743	0.0112015
0.970716	0.0189015	0.0103822	6.1374e-07		0.60968	0.362562	0.0276595	9.84844e-05																												0.013089	0.665282	0.28187	0.0397584
0.753701	0.144517	0.101761	2.17437e-05		0.471107	0.517582	0.0111634	0.000148032																												0.403022	0.553346	0.0433529	0.000279634
0.904852	0.0371314	0.0580144	2.48287e-06		0.995933	0.00400448	6.27058e-05	8.62231e-09																												0.171019	0.639422	0.188792	0.000766611
0.999896	6.07787e-05	4.28064e-05	1.15733e-09		0.993616	0.00157638	0.00480743	9.19442e-08																												0.00551434	0.594973	0.225392	0.17412
0.585701	0.0945163	0.319771	1.16896e-05		0.518234	0.447259	0.0341231	0.000383281																												0.000525678	0.612932	0.266634	0.119908
0.979587	0.0143551	0.00605608	2.27751e-06		0.920988	0.00278773	0.0762194	5.29409e-06																												0.000112375	0.591585	0.153043	0.25526
0.832826	0.090705	0.0764517	1.71767e-05		0.524324	0.262816	0.212432	0.000428321																												0.0492668	0.582149	0.363874	0.00471073
0.897024	0.0908165	0.0120907	6.85257e-05		0.617973	0.22537	0.156481	0.000175478																												0.019396	0.648736	0.320938	0.0109291
0.84387	0.121355	0.0347617	1.32789e-05		0.634269	0.287695	0.0775316	0.000504423																												0.000426165	0.625742	0.206003	0.167829
0.715748	0.0827854	0.20145	1.6851e-05		0.84452	0.0424271	0.113017	3.52319e-05																												0.0153224	0.697808	0.26785	0.0190192
0.905666	0.0174133	0.0769059	1.46212e-05		0.274126	0.677621	0.0421271	0.00612565																												0.16753	0.788761	0.0434617	0.000247397
0.957998	0.0354433	0.00655852	1.61983e-07		0.995309	0.00370474	0.000986232	5.16235e-08																												0.000194398	0.648164	0.160773	0.190869
0.63842	0.280929	0.0796506	0.00100063		0.993451	0.00334789	0.0032004	5.90222e-07																												0.0654101	0.623229	0.30289	0.00847096
0.999265	0.000670153	6.51473e-05	1.28294e-09		0.426476	0.222887	0.349955	0.000681529																												0.342266	0.657554	0.000154242	2.60271e-05
0.873877	0.0476508	0.0784695	2.53717e-06		0.998326	5.81944e-05	0.00161574	1.03442e-08																												0.0467631	0.538556	0.328682	0.085999
0.531817	0.42155	0.0461338	0.000499205		0.642543	0.0602266	0.297189	4.16339e-05																												0.356235	0.529	0.114069	0.000696499
0.562323	0.360235	0.0773972	4.45825e-05		0.838222	0.128817	0.0329355	2.56076e-05																												0.179168	0.54587	0.271601	0.003361
0.999687	0.000296119	1.7147e-05	3.10272e-10		0.981308	0.00531165	0.0133802	6.94429e-08																												0.000373497	0.605225	0.192535	0.201867
0.999553	0.000362625	8.47217e-05	4.77528e-10		0.997075	0.000628574	0.00229655	1.72098e-08																												0.00026953	0.633456	0.176799	0.189475
0.81996	0.16372	0.0160315	0.000288386		0.826822	0.147031	0.024076	0.00207129																												0.254893	0.599246	0.145304	0.000557019
0.996009	0.00356181	0.000429345	7.9448e-09		0.893289	0.0631722	0.0435254	1.36336e-05																												0.00131681	0.578128	0.266267	0.154289
0.999643	2.5927e-05	0.000330885	1.27358e-09		0.682107	0.220358	0.0974896	4.47313e-05																												0.176951	0.525477	0.293821	0.00375104
0.759896	0.0923031	0.147743	5.79725e-05		0.912376	0.0569003	0.0307118	1.24937e-05																												0.0082697	0.740869	0.175325	0.0755359
0.987987	0.00974855	0.00226479	4.91539e-08		0.992336	0.00757897	8.53858e-05	1.91148e-08																												0.0882295	0.529923	0.360177	0.0216702
0.563507	0.395243	0.0408036	0.000445993		0.999585	0.000270647	0.000144374	1.32473e-08																												0.101796	0.658233	0.229286	0.0106853
0.956431	0.0315224	0.0120459	6.05603e-07		0.808117	0.0322883	0.159574	2.06257e-05																												0.00038304	0.596673	0.178356	0.224587
0.940694	0.0176803	0.0416244	9.46304e-07		0.977051	0.0226425	0.000306081	1.93199e-07																												0.291593	0.614746	0.0930719	0.000588753
0.99814	0.00184159	1.8195e-05	1.66208e-09		0.999572	0.000140183	0.000287427	1.27576e-09																												0.0015854	0.554118	0.137129	0.307168
0.766114	0.184747	0.0490986	4.05331e-05		0.901219	0.0823944	0.0163791	7.08129e-06																												0.0226793	0.789357	0.145697	0.0422666
0.524698	0.275945	0.198788	0.000569135		0.78677	0.122281	0.0909283	2.15678e-05																												0.000177789	0.519656	0.175534	0.304633
0.516275	0.402876	0.080686	0.000162675		0.356037	0.265259	0.378383	0.000321247																												0.000962783	0.641099	0.158137	0.199801
0.978535	0.0194797	0.00198495	4.06158e-07		0.785033	0.195851	0.0190584	5.7735e-05																												0.00571176	0.695763	0.267387	0.0311382
0.864332	0.0195974	0.116055	1.63931e-05		0.917817	0.0262839	0.0558969	1.81485e-06																												0.28333	0.520565	0.185745	0.0103595
0.922718	0.00257801	0.0747037	6.81841e-07		0.458116	0.50662	0.0350563	0.00020715																												0.0675745	0.767457	0.137225	0.0277437
0.692148	0.231509	0.0762904	5.25204e-05		0.368371	0.127807	0.500481	0.00334057																												0.145901	0.796119	0.0567364	0.00124402
0.88019	0.0690151	0.0507923	2.59078e-06		0.753311	0.0823283	0.164286	7.43454e-05																												0.068221	0.899402	0.0266388	0.00573787
0.934794	0.00525913	0.0599456	1.05214e-06		0.932082	0.0531906	0.0147218	5.60466e-06																												0.0266916	0.755292	0.212491	0.0055257
0.973161	0.025724	0.00111487	2.73406e-07		0.827757	0.171577	0.00065983	5.83415e-06																												0.0407101	0.746876	0.121956	0.0904575
0.861256	0.0953643	0.0433703	9.34961e-06		0.866863	0.133076	6.07818e-05	1.9983e-07																												0.00859042	0.656842	0.230269	0.104298
0.998423	0.00146501	0.000112324	8.67277e-11		0.99162	0.00719786	0.00118211	5.63124e-08																												0.296322	0.574488	0.128132	0.00105795
0.924687	0.0564982	0.0188058	9.02611e-06		0.962964	0.0024727	0.0345634	2.95299e-07
0.991309	0.00114218	0.00754902	2.47861e-08		0.967258	0.0327151	2.72524e-05	8.78337e-09
0.935346	0.0140704	0.0505817	1.52059e-06		0.801065	0.111635	0.0872933	6.89655e-06
0.992963	0.00696351	7.29961e-05	2.89729e-08		0.572599	0.313728	0.113607	6.58516e-05
0.664697	0.299124	0.0360415	0.000137145		0.873299	0.0361583	0.0904847	5.81714e-05
0.547921	0.263078	0.188878	0.00012338		0.984174	0.00562368	0.0102018	6.05282e-07
0.953709	0.0458575	0.000427411	5.90054e-06		0.99184	0.00784543	0.000314488	5.21177e-08
0.999652	0.000303947	4.37194e-05	6.61021e-10		0.604086	0.382676	0.0131962	4.12987e-05
0.984533	0.00265489	0.0128122	1.41805e-07		0.538171	0.208324	0.253369	0.000137267
0.998723	0.00124435	3.2306e-05	7.47333e-10		0.979803	0.0196742	0.000522164	8.9012e-07
0.620462	0.25239	0.127062	8.55844e-05		0.568767	0.404308	0.0268683	5.68369e-05
0.855459	0.0987251	0.0458063	9.22404e-06		0.333216	0.326679	0.338339	0.00176528
0.995245	0.00467619	7.89782e-05	2.04582e-08		0.968856	0.00754913	0.0235944	4.77559e-07
0.97328	0.0258589	0.000857994	3.48867e-06		0.236859	0.66254	0.100193	0.000407383
0.911339	0.0876539	0.00100575	8.62643e-07		0.905234	0.0399686	0.0547872	9.84508e-06
0.743224	0.215712	0.0409994	6.47589e-05		0.920934	0.0533185	0.0257447	2.90146e-06
0.999109	3.85249e-05	0.000852015	2.72388e-10		0.90458	0.0899245	0.00548928	5.73067e-06
0.683965	0.174304	0.141715	1.55976e-05		0.776512	0.180801	0.0425799	0.000107706
0.631417	0.365258	0.0031292	0.00019622		0.330257	0.325245	0.343781	0.000716644
0.746975	0.0768386	0.176168	1.83781e-05		0.826837	0.0124208	0.160729	1.29361e-05
0.681211	0.254241	0.0645119	3.57395e-05		0.951892	0.00347519	0.0446316	1.4602e-06
0.999412	0.000173916	0.000414256	2.53536e-09		0.354701	0.223177	0.421229	0.000893345
0.927907	0.0716101	0.000482694	5.4014e-07		0.80953	0.15828	0.0321202	6.95823e-05
0.994648	0.00380059	0.00155137	7.6075e-08		0.711174	0.201305	0.0874735	4.69946e-05
0.62382	0.235821	0.1402	0.000158915
0.579848	0.24958	0.170332	0.000240038
0.870249	0.0688426	0.0609075	5.19039e-07
0.761178	0.196612	0.04208	0.000130711
0.965828	0.0156593	0.0185118	4.72169e-07
0.830279	0.0565772	0.113129	1.52198e-05
0.655764	0.130065	0.214024	0.000147101
0.983902	0.00324234	0.0128552	1.72995e-07
0.976453	0.0211904	0.0023542	1.96373e-06
0.840604	0.0855742	0.0738154	6.83147e-06
0.522088	0.351282	0.126014	0.000616121
0.771921	0.19154	0.0357841	0.000755026
0.92029	0.0710953	0.00860584	8.8928e-06
0.92638	0.0211994	0.0524176	3.31632e-06
0.887623	0.00204697	0.110329	8.79352e-07
0.999097	0.000889192	1.39466e-05	2.90847e-10
0.966215	0.00136128	0.0324237	4.59273e-08
0.780714	0.205988	0.0132677	2.97186e-05
0.98245	0.00110994	0.0164399	1.02627e-08
0.808402	0.0669948	0.124576	2.67263e-05
0.871163	0.0543624	0.0744597	1.51748e-05
0.612749	0.128707	0.257343	0.00120026
0.762926	0.131797	0.105195	8.18166e-05
0.91932	0.0576989	0.0229797	1.78096e-06
0.99244	0.00429093	0.00326929	5.34471e-08
0.805184	0.191183	0.00361872	1.47814e-05
0.977238	0.0202793	0.00248205	5.17665e-07
0.580798	0.299101	0.120002	9.92564e-05
0.998301	0.00035999	0.00133867	1.35651e-08
0.985631	0.00901692	0.00535166	1.45202e-07
0.829847	0.0235211	0.146603	2.87152e-05
0.989575	0.0100186	0.000406812	6.50429e-08
0.75658	0.203026	0.0403718	2.21345e-05
0.90995	0.0757574	0.0142857	6.89462e-06
0.948639	0.0482438	0.00311498	2.25747e-06
0.573205	0.187715	0.238867	0.000213745
0.631683	0.332772	0.0354436	0.000100629
0.873818	0.0605756	0.0656003	6.04859e-06
0.950334	0.0272421	0.0224217	1.87813e-06
0.931663	0.0104094	0.0579274	4.78952e-07
0.573751	0.122635	0.303012	0.000601922
0.676498	0.257817	0.0656301	5.54478e-05
0.883554	0.00543227	0.111001	1.30538e-05
0.943256	0.0295587	0.0271815	3.34818e-06
0.502878	0.44883	0.0481538	0.000138105
0.511499	0.482508	0.00592546	6.71753e-05
0.912844	0.0170815	0.0700687	5.37597e-06
0.99893	0.00103667	3.34895e-05	1.07446e-09
0.934613	0.039306	0.0260787	2.69264e-06
0.915777	0.0792869	0.00493496	8.60874e-07
0.938716	0.00794773	0.0533344	2.1524e-06
0.619146	0.351135	0.0295257	0.000193482
0.894807	0.0381105	0.0669837	9.89056e-05
0.654848	0.257343	0.087564	0.000244229
0.946805	0.0395818	0.0136121	7.84564e-07
0.831549	0.161828	0.00660085	2.14905e-05
0.757578	0.136887	0.105521	1.38942e-05
0.688035	0.139255	0.17261	0.000100255
0.522247	0.446354	0.0297191	0.00168015
0.977405	0.0190466	0.0035475	5.41645e-07
0.76858	0.139829	0.0915321	5.84252e-05
0.694245	0.208832	0.0968435	7.89648e-05
0.995258	0.00328269	0.00145916	5.28386e-07
0.574908	0.222014	0.202883	0.00019502
0.99946	5.9119e-05	0.00048079	6.9357e-09
0.845426	0.00811074	0.146457	6.14834e-06
0.862067	0.096886	0.0410231	2.3662e-05
0.981684	0.0058732	0.0124427	7.21611e-08
0.999413	0.000155386	0.000431646	3.84503e-09
0.58571	0.34731	0.0596732	0.00730737
0.659357	0.325038	0.0155025	0.000101647
0.689658	0.3009	0.00943496	7.91249e-06
0.737374	0.17097	0.0915982	5.85141e-05
0.640349	0.251891	0.107703	5.75029e-05
0.896446	0.0701347	0.0334051	1.37336e-05
0.992123	0.0077972	8.00074e-05	1.73016e-08
0.999723	0.00016092	0.000116076	6.80644e-09
0.798272	0.0544544	0.147257	1.60225e-05
0.957893	0.0417088	0.000397813	4.98984e-07
0.999512	0.000246947	0.000240671	1.70463e-09
0.925211	0.0603104	0.0144748	3.75946e-06
0.915452	0.0533177	0.031219	1.12991e-05
0.604981	0.195999	0.198936	8.51148e-05
0.756361	0.229639	0.0139595	4.06949e-05
0.936508	0.0443585	0.0191326	5.4955e-07
0.930119	0.0293997	0.0404799	1.6688e-06
0.714297	0.278524	0.00717638	2.97529e-06
0.82887	0.121481	0.0495275	0.000121411
0.800789	0.0396776	0.159532	1.41829e-06
0.99259	0.00181137	0.00559819	3.39416e-08
0.872307	0.108309	0.0193221	6.15039e-05
0.880654	0.119153	0.000192895	2.42077e-07
0.919903	0.0699516	0.0101359	9.84728e-06
0.689781	0.210531	0.0996439	4.40706e-05
0.993278	0.00420197	0.00252041	5.06452e-08
0.993426	0.00251159	0.0040621	5.68238e-08
0.98113	0.0188474	2.27436e-05	3.22065e-09
0.843949	0.0934096	0.0626307	1.09859e-05
0.583021	0.384457	0.0324678	5.42714e-05
0.915552	0.0399314	0.0444909	2.54635e-05
0.665287	0.282549	0.0521166	4.7065e-05
0.92523	0.0307929	0.0439605	1.62609e-05
0.990286	0.00433505	0.00537822	3.13397e-07
0.993846	0.00601918	0.000134694	3.1553e-08
0.670437	0.323545	0.00599996	1.82196e-05
0.824436	0.0868222	0.0887212	2.10832e-05
0.970871	0.0287549	0.000373174	9.88284e-07
0.549235	0.39653	0.0541217	0.000113477
0.780615	0.0678654	0.151508	1.18591e-05
0.545752	0.271567	0.182499	0.000182186
0.964667	0.00491954	0.0304133	4.27942e-07
0.7778	0.204884	0.0172933	2.21759e-05
0.914775	0.0838045	0.00141906	1.68617e-06
0.865829	0.0620798	0.0720772	1.42338e-05
0.961527	0.021473	0.0169991	1.2324e-06
0.511129	0.16713	0.321559	0.000181928
0.840492	0.138167	0.0213166	2.39451e-05
0.829235	0.160764	0.00996662	3.42575e-05
0.932944	0.0631214	0.00393222	2.84283e-06
0.847584	0.139858	0.0125283	2.99242e-05
0.500928	0.275592	0.22313	0.000350355
0.905686	0.0704918	0.0237974	2.49696e-05
0.828908	0.110491	0.0605919	8.53553e-06
0.700085	0.239878	0.0599399	9.6892e-05
0.848272	0.129224	0.0224979	6.90427e-06
0.795742	0.0384307	0.165813	1.37534e-05
0.950363	0.00146198	0.0481736	9.46004e-07
0.698824	0.0878595	0.213219	9.82414e-05
0.909398	0.0757228	0.0148357	4.3205e-05
0.63711	0.274786	0.0880431	6.18131e-05
0.704213	0.213095	0.0826228	6.95313e-05
0.899021	0.0981545	0.00281863	6.14076e-06
0.951712	0.00696485	0.0413217	1.3987e-06
0.985647	0.0142844	6.84587e-05	1.0955e-07
0.745442	0.109419	0.145124	1.4429e-05
0.971587	0.024126	0.0042808	6.34834e-06
0.824639	0.147041	0.027904	0.000416267
0.954057	0.0432783	0.00266273	1.7208e-06
0.896954	0.0298851	0.0731547	6.11894e-06
0.973153	0.0139205	0.0129259	8.13323e-07
0.939205	0.0396889	0.0211028	3.25449e-06
0.828173	0.138841	0.0329259	5.94581e-05
0.937691	0.0258828	0.0364248	1.66924e-06
0.920168	0.0286067	0.0512156	9.45755e-06
0.588417	0.301747	0.109735	0.000100468
0.644645	0.259133	0.096088	0.000133353
0.874055	0.108192	0.0177356	1.70813e-05
0.572932	0.229256	0.197713	9.85128e-05
0.998804	0.00116215	3.37867e-05	1.91467e-09
0.884962	0.0517461	0.0632906	1.26807e-06
0.99894	0.000270866	0.000789174	1.95669e-09
0.996158	0.00291545	0.000926427	3.69276e-08
0.656747	0.0966407	0.246467	0.000145452

## Sheet: Figure2d
PTID	p1	p2	p3	p4	Age		PTID	p1	p2	p3	p4	Age
Participant1	0.885994	0.0334648	0.0805357	5.13e-06	80.9849		participant2	0.974314	0.0249459	0.000740509	1.28e-08	73.1671
Participant1	0.564891	0.128512	0.306544	5.29e-05	81.6233		participant2	0.949391	0.0473391	0.00327023	6.4e-08	73.6959
Participant1	0.70169	0.0916408	0.206663	6.29e-06	82.1055		participant2	0.891211	0.0998188	0.00896943	4.4e-07	74.1781
Participant1	0.56567	0.119226	0.315052	5.19e-05	83.0342		participant2	0.420376	0.49837	0.0811347	0.000119047	75.2082
Participant1	0.0381019	0.154292	0.802184	0.00542182	84.8836		participant2	0.356725	0.563662	0.0794351	0.000178486	76.1699
Participant1	0.000997281	0.0611394	0.824339	0.113525	85.9301		participant2	0.176407	0.702077	0.120757	0.000758306	77.1726
Participant1	1.38e-07	0.00033889	0.119282	0.880379	87.0479		participant2	1.47e-05	0.296602	0.126638	0.576745	79.1836
Participant1	1.18e-05	0.00712864	0.261947	0.730913	88.026		participant2	1.51e-07	0.136219	0.0348635	0.828917	80.2164
Participant1	1.59e-08	8.53e-05	0.0198333	0.980081	90.1411		participant2	2.08e-09	0.0478341	0.0199859	0.93218	81.1945
							participant2	1.92e-11	0.031815	0.00171214	0.966473	82.2137
PTID	p1	p2	p3	p4	Age		PTID	p1	p2	p3	p4	Age
participant3	0.652313	0.333316	0.0143487	2.25e-05	71		Participant4	0.762821	0.103225	0.13393	2.44e-05	66
participant3	0.372861	0.581322	0.0456059	0.000211067	72		Participant4	0.522351	0.170726	0.306802	0.000121261	67
participant3	0.480497	0.487389	0.032008	0.000105729	74		Participant4	0.612141	0.12289	0.26488	8.85e-05	68
participant3	0.224377	0.70955	0.0654637	0.000609112	74		Participant4	0.72313	0.117351	0.159458	6.03e-05	69
participant3	0.272578	0.68814	0.0388875	0.000395075	75		Participant4	0.087139	0.446495	0.45861	0.00775533	70
participant3	0.0613524	0.820973	0.11238	0.00529474	76		Participant4	0.248348	0.211123	0.539547	0.000981985	72
participant3	0.0717745	0.824909	0.0960262	0.00728987	77		Participant4	0.252163	0.265761	0.479617	0.00245897	73
participant3	0.0425792	0.848177	0.0995081	0.00973551	80		Participant4	0.135483	0.259324	0.600993	0.00419973	75
participant3	0.0137723	0.812339	0.138318	0.0355702	80		Participant4	0.0807543	0.348471	0.558472	0.0123031	77
participant3	0.00614591	0.789456	0.15083	0.0535689	82		Participant4	0.12481	0.307313	0.564913	0.00296325	81
participant3	0.00614591	0.789456	0.15083	0.0535689	82		Participant4	0.123726	0.30142	0.570344	0.00451077	83
participant3	0.00297843	0.632184	0.213859	0.150979	85		Participant4	0.000259334	0.0267347	0.125884	0.847122	84
participant3	0.00154824	0.590536	0.221967	0.185949	86
participant3	7.21e-05	0.250351	0.166879	0.582698	87
participant3	8.56e-06	0.153685	0.0789441	0.767362	88

## Sheet: Figure3a
quantity of participants in each category
CN/A-	CN/A+	MCI/A-	MCI/A+	Dementia/A-	Dementia/A+
193	80	114	84	4	10
34	42	39	86	3	26
17	9	33	92	7	46
5	4	26	99	13	128

## Sheet: Figure3b
P1/A-/T-	219
P1/A+/T-	82
P2/A+/T-	69
P3/A+/T-	29
P4/A+/T-	60
P1/A+/T+	92
P2/A+/T+	85
P3/A+/T+	118
P4/A+/T+	171
P2/A-/T-	55
P3/A-/T-	36
P4/A-/T-	28
P1/A-/T+	92
P2/A-/T+	21
P3/A-/T+	21
P4/A-/T+	16

## Sheet: Figure3c
ADNI-EF	A-/T-				A-/T+				A+/T-				A+T+
	P1	P2	P3	P4	P1	P2	P3	P4	P1	P2	P3	P4	P1	P2	P3	P4
median	0.7785	0.2795	0.518	0.209	0.737	-0.085	0.31	-0.466	0.644	0.016	0.012	-0.545	0.067	-0.5275	-0.1915	-0.7855
lower quartile	0.37775	-0.172	0.03	-0.105	0.049	-0.628	-0.323	-1.109	-0.0615	-0.571	-0.638	-1.298	-0.3385	-0.97375	-0.7775	-1.619
higher quartile	1.38825	0.7925	1.128	0.935	1.167	0.46175	1.2905	0.701	1.0635	0.576	0.766	0.02875	0.577	0.24025	0.50575	-0.11975
lower whisker	-0.436	-1.216	-1.566	-0.674	-1.004	-1.84	-1.514	-1.625	-1.721	-2.231	-2	-2.594	-1.145	-2.289	-2.591	-3.017
upper whisker	2.636	1.793	2.397	1.788	2.397	1.257	2.398	1.247	2.087	1.103	1.906	1.483	1.696	1.329	2.398	1.793
ADNI-MEM	A-/T-				A-/T+				A+/T-				A+T+
	P1	P2	P3	P4	P1	P2	P3	P4	P1	P2	P3	P4	P1	P2	P3	P4
median	0.587	0.732	0.379	0.214	0.533	0.419	0.065	-0.803	0.325	0.077	0.074	-0.5205	0.025	-0.22	-0.3945	-0.8725
lower quartile	0.13825	0.3525	-0.013	-0.045	0.046	-0.19975	-0.635	-0.903	-0.05	-0.189	-0.763	-0.8975	-0.275	-0.601	-0.7255	-1.25175
higher quartile	1.21425	1.21075	1.118	0.624	0.836	0.7805	0.501	-0.128	0.6075	0.5225	0.409	0.0355	0.547	0.25075	-0.059	-0.447
lower whisker	-1.021	-0.705	-0.724	-0.5	-0.354	-0.754	-1.209	-1.285	-0.593	-0.796	-1.273	-1.699	-1.166	-1.61	-1.478	-2.265
upper whisker	2.217	2.283	2.322	1.329	1.713	1.296	1.128	0.611	1.438	1.359	2.006	0.922	1.241	1.336	0.835	0.378
ADNI-LAN	A-/T-				A-/T+				A+/T-				A+T+
	P1	P2	P3	P4	P1	P2	P3	P4	P1	P2	P3	P4	P1	P2	P3	P4
median	0.532	0.2885	0.656	0.013	0.681	0.0295	-0.034	-0.557	0.422	0.174	0.063	-0.513	0.183	-0.071	-0.2135	-0.65
lower quartile	0.08125	-0.0765	0.082	-0.373	-0.05	-0.21025	-0.3965	-0.78	0.023	-0.2255	-0.544	-0.9565	-0.228	-0.55975	-0.6945	-1.479
higher quartile	1.275	0.77475	0.925	0.249	1.12	0.62275	0.3685	-0.277	0.87	1.0265	0.384	0.098	0.819	0.1745	0.417	-0.11925
lower whisker	-1.291	-0.573	-1.018	-1.297	-1.138	-0.981	-0.579	-1.353	-0.86	-1.803	-1.003	-2.477	-1.092	-1.598	-1.865	-3.109
upper whisker	3.065	1.627	1.902	1.07	2.16	1.161	1.161	0.121	2.049	1.856	1.76	1.288	1.871	0.829	1.311	1.204
ADNI-EF - ADNI-MEM	A-/T-				A-/T+				A+/T-				A+T+
	P1	P2	P3	P4	P1	P2	P3	P4	P1	P2	P3	P4	P1	P2	P3	P4
median	0.2365	-0.492	-0.167	-0.123	0.266	-0.3575	0.327	0.412	-0.013	-0.126	0.165	-0.2235	0.065	-0.4015	0.2515	0.002
lower quartile	-0.28925	-0.92325	-0.358	-0.233	-0.487	-0.7185	-0.0215	-0.413	-0.6045	-0.684	-0.65	-0.7245	-0.4405	-0.916	-0.40675	-0.74125
higher quartile	0.659	-0.1875	0.245	0.533	0.613	-0.24825	1.3135	1.153	0.7625	0.1415	0.872	0.17325	0.576	0.47575	0.736	0.5625
lower whisker	-1.607	-1.637	-1.057	-0.792	-1.05	-1.364	-1.574	-1.456	-2.046	-1.333	-1.877	-1.989	-1.838	-2.724	-2.088	-2.332
upper whisker	1.427	0.477	0.941	1.235	1.642	0.406	1.795	2.122	1.382	0.931	1.815	1.299	1.95	1.942	1.871	2.158

## Sheet: Figure4a
	Cumulative Incidence						Cumulative Incidence
time (year from baseline)	P1-P2 with CN as baseline diagnosis	P1-P2 with MCI/AD as baseline diagnosis	P1-P3 with CN as baseline diagnosis	P1-P3 with MCI/AD as baseline diagnosis		time (year from baseline)	P2-P4 with CN as baseline diagnosis	P2-P4 with MCI/AD as baseline diagnosis	P3-P4 with CN as baseline diagnosis	P3-P4 with MCI/AD as baseline diagnosis
0	0	0	0	0		0	0	0.00406504	0	0
0.02	0	0	0	0		0.02	0	0.00406504	0	0
0.04	0	0	0	0		0.04	0	0.00406504	0	0
0.06	0.00115075	0	0	0		0.06	0	0.00406504	0	0
0.08	0.00115075	0	0	0		0.08	0	0.00406504	0	0.0037037
0.1	0.00115075	0	0	0		0.1	0	0.00406504	0	0.0037037
0.12	0.00115075	0	0	0		0.12	0	0.00406504	0	0.0037037
0.14	0.00115075	0	0	0		0.14	0	0.00406504	0	0.0037037
0.16	0.00115075	0	0	0		0.16	0	0.00406504	0	0.0037037
0.18	0.00115075	0	0	0		0.18	0	0.00406504	0	0.0037037
0.2	0.00115075	0	0	0		0.2	0	0.00406504	0	0.0037037
0.22	0.00115075	0	0	0		0.22	0	0.00406504	0	0.0037037
0.24	0.00115075	0	0	0		0.24	0	0.00406504	0	0.0037037
0.26	0.00115075	0	0	0		0.26	0	0.00406504	0	0.0111666
0.28	0.00115075	0	0	0		0.28	0	0.00406504	0	0.0186578
0.3	0.00115075	0	0	0		0.3	0	0.00406504	0	0.0186578
0.32	0.00115075	0	0	0		0.32	0	0.00406504	0	0.0186578
0.34	0.00115075	0.00623053	0	0		0.34	0	0.00406504	0	0.0186578
0.36	0.00115075	0.00623053	0	0		0.36	0	0.00406504	0	0.0186578
0.38	0.00115075	0.00623053	0	0		0.38	0	0.00406504	0	0.0224322
0.4	0.00115075	0.00623053	0	0		0.4	0	0.00406504	0	0.0224322
0.42	0.00115075	0.00623053	0	0		0.42	0	0.00406504	0	0.0224322
0.44	0.00115075	0.00623053	0	0		0.44	0	0.00406504	0	0.0224322
0.46	0.00230415	0.00623053	0	0.00312506		0.46	0	0.00406504	0	0.0224322
0.48	0.00345756	0.0125004	0	0.00627003		0.48	0	0.00406504	0	0.0375887
0.5	0.00345756	0.0156454	0	0.00627003		0.5	0	0.00824964	0	0.0528047
0.52	0.00345756	0.0156454	0	0.00941499		0.52	0	0.0167261	0	0.0566087
0.54	0.00461498	0.0188005	0	0.0157253		0.54	0	0.0167261	0.00943396	0.0566087
0.56	0.00577376	0.0251524	0	0.0157253		0.56	0	0.0167261	0.00943396	0.0681763
0.58	0.00577376	0.0315465	0	0.0189331		0.58	0	0.0254277	0.00943396	0.0837557
0.6	0.00577376	0.0315465	0	0.0189331		0.6	0	0.0298375	0.00943396	0.0915702
0.62	0.00577376	0.0315465	0.00116148	0.0189331		0.62	0	0.0298375	0.00943396	0.0915702
0.64	0.00693523	0.0315465	0.00116148	0.0189331		0.64	0	0.0342675	0.00943396	0.0994696
0.66	0.00693523	0.0315465	0.00116148	0.0189331		0.66	0	0.0342675	0.00943396	0.0994696
0.68	0.00693523	0.0315465	0.00116148	0.0189331		0.68	0	0.0342675	0.00943396	0.0994696
0.7	0.00693523	0.0315465	0.00116148	0.0189331		0.7	0	0.0342675	0.00943396	0.103437
0.72	0.00693523	0.0315465	0.00116148	0.0189331		0.72	0	0.0342675	0.00943396	0.103437
0.74	0.00693523	0.0315465	0.00116148	0.0189331		0.74	0	0.0342675	0.00943396	0.103437
0.76	0.00810355	0.0315465	0.00116148	0.0189331		0.76	0	0.0342675	0.00943396	0.103437
0.78	0.00810355	0.0315465	0.00116148	0.0189331		0.78	0	0.0342675	0.00943396	0.103437
0.8	0.00810355	0.0315465	0.00116148	0.0189331		0.8	0	0.0342675	0.00943396	0.103437
0.82	0.00810355	0.0315465	0.00116148	0.0189331		0.82	0	0.0342675	0.00943396	0.103437
0.84	0.00810355	0.0315465	0.00116148	0.0189331		0.84	0	0.0342675	0.00943396	0.103437
0.86	0.00810355	0.0315465	0.00116148	0.0189331		0.86	0	0.0342675	0.00943396	0.103437
0.88	0.00810355	0.0315465	0.00116148	0.0189331		0.88	0	0.0342675	0.00943396	0.103437
0.9	0.00810355	0.0315465	0.00116148	0.0189331		0.9	0	0.0342675	0.00943396	0.103437
0.92	0.00810355	0.0315465	0.00116148	0.0189331		0.92	0	0.0342675	0.00943396	0.103437
0.94	0.00810355	0.0315465	0.00116148	0.0189331		0.94	0	0.0342675	0.00943396	0.111406
0.96	0.00810355	0.0348434	0.00116148	0.0189331		0.96	0	0.0388228	0.00943396	0.111406
0.98	0.00810355	0.0381403	0.00116148	0.0189331		0.98	0	0.0388228	0.00943396	0.111406
1	0.0127823	0.0381403	0.00116148	0.0189331		1	0.00357143	0.0388228	0.0475327	0.119615
1.02	0.0174975	0.0381403	0.00116148	0.0189331		1.02	0.00357143	0.0534374	0.0475327	0.136305
1.04	0.0174975	0.0381403	0.00116148	0.0189331		1.04	0.00357143	0.0534374	0.0475327	0.148904
1.06	0.0174975	0.0483291	0.00116148	0.0223006		1.06	0.00357143	0.0534374	0.0475327	0.157457
1.08	0.0174975	0.0517459	0.00116148	0.0257174		1.08	0.00357143	0.0586961	0.0475327	0.166212
1.1	0.0174975	0.0517459	0.00116148	0.0257174		1.1	0.00357143	0.0586961	0.0475327	0.166212
1.12	0.0174975	0.0587348	0.00116148	0.0257174		1.12	0.00357143	0.0586961	0.0475327	0.170719
1.14	0.0174975	0.0587348	0.00116148	0.0257174		1.14	0.00357143	0.0586961	0.0475327	0.179782
1.16	0.0174975	0.0587348	0.00236409	0.0257174		1.16	0.00357143	0.0586961	0.0574542	0.184339
1.18	0.0174975	0.0622293	0.00236409	0.0257174		1.18	0.00357143	0.0642332	0.0574542	0.184339
1.2	0.0174975	0.0622293	0.00236409	0.0257174		1.2	0.00357143	0.0698703	0.0574542	0.184339
1.22	0.0174975	0.0692995	0.00236409	0.0257174		1.22	0.00357143	0.0698703	0.0574542	0.193555
1.24	0.0174975	0.0728346	0.00236409	0.0257174		1.24	0.00357143	0.0698703	0.0574542	0.193555
1.26	0.0174975	0.0728346	0.00357263	0.0257174		1.26	0.00357143	0.0698703	0.0574542	0.193555
1.28	0.0174975	0.0728346	0.00357263	0.0257174		1.28	0.00357143	0.0698703	0.0574542	0.193555
1.3	0.0174975	0.0728346	0.00357263	0.0257174		1.3	0.00357143	0.0756836	0.0574542	0.193555
1.32	0.0174975	0.0728346	0.00357263	0.0257174		1.32	0.00357143	0.0756836	0.0574542	0.193555
1.34	0.0174975	0.0728346	0.00357263	0.0257174		1.34	0.00357143	0.0756836	0.0574542	0.193555
1.36	0.0174975	0.0728346	0.00357263	0.0257174		1.36	0.00357143	0.081497	0.0574542	0.193555
1.38	0.0174975	0.0728346	0.00357263	0.0257174		1.38	0.00357143	0.081497	0.0574542	0.193555
1.4	0.0174975	0.0728346	0.00357263	0.0257174		1.4	0.00357143	0.081497	0.0574542	0.193555
1.42	0.0174975	0.0728346	0.00357263	0.0257174		1.42	0.00357143	0.081497	0.0574542	0.193555
1.44	0.0174975	0.0728346	0.00357263	0.0257174		1.44	0.00357143	0.081497	0.0574542	0.198244
1.46	0.0174975	0.0728346	0.00357263	0.0257174		1.46	0.00357143	0.081497	0.0574542	0.198244
1.48	0.0174975	0.0728346	0.00357263	0.0257174		1.48	0.00357143	0.081497	0.0574542	0.20296
1.5	0.0174975	0.0728346	0.00357263	0.0257174		1.5	0.00357143	0.081497	0.0574542	0.20296
1.52	0.0174975	0.0728346	0.00357263	0.0257174		1.52	0.00357143	0.081497	0.0574542	0.207704
1.54	0.0187121	0.0763697	0.00357263	0.0257174		1.54	0.00357143	0.081497	0.0574542	0.207704
1.56	0.0211412	0.0763697	0.00357263	0.0257174		1.56	0.00357143	0.081497	0.0574542	0.212565
1.58	0.0211412	0.0799328	0.00357263	0.0257174		1.58	0.00357143	0.081497	0.0574542	0.212565
1.6	0.0211412	0.0799328	0.00357263	0.0257174		1.6	0.00357143	0.0875397	0.0574542	0.212565
1.62	0.0223572	0.0799328	0.00357263	0.0257174		1.62	0.00357143	0.0936228	0.0574542	0.217456
1.64	0.0223572	0.0799328	0.00357263	0.0257174		1.64	0.00357143	0.0936228	0.0574542	0.222378
1.66	0.0223572	0.0799328	0.00357263	0.0257174		1.66	0.00357143	0.099747	0.0574542	0.222378
1.68	0.0223572	0.0799328	0.00357263	0.0257174		1.68	0.00357143	0.099747	0.0574542	0.222378
1.7	0.0223572	0.0799328	0.00357263	0.0257174		1.7	0.00357143	0.099747	0.0574542	0.222378
1.72	0.0223572	0.0799328	0.00357263	0.0257174		1.72	0.00357143	0.099747	0.0574542	0.222378
1.74	0.0223572	0.0799328	0.00357263	0.0257174		1.74	0.00357143	0.099747	0.0574542	0.222378
1.76	0.0223572	0.0799328	0.00357263	0.0257174		1.76	0.00357143	0.099747	0.0574542	0.222378
1.78	0.0235748	0.0799328	0.00357263	0.0257174		1.78	0.00357143	0.099747	0.0574542	0.222378
1.8	0.0235748	0.0799328	0.00357263	0.0257174		1.8	0.00357143	0.099747	0.0574542	0.222378
1.82	0.0235748	0.0835391	0.00357263	0.0257174		1.82	0.00357143	0.099747	0.0574542	0.222378
1.84	0.0235748	0.0835391	0.00357263	0.0257174		1.84	0.00357143	0.099747	0.0574542	0.222378
1.86	0.0235748	0.0835391	0.00357263	0.0257174		1.86	0.00357143	0.099747	0.0574542	0.222378
1.88	0.0235748	0.0835391	0.00357263	0.0257174		1.88	0.00357143	0.099747	0.0574542	0.222378
1.9	0.0235748	0.0835391	0.00357263	0.0257174		1.9	0.00357143	0.099747	0.0574542	0.222378
1.92	0.0235748	0.0835391	0.00357263	0.0257174		1.92	0.00357143	0.099747	0.0574542	0.222378
1.94	0.0235748	0.0835391	0.00357263	0.0257174		1.94	0.00357143	0.099747	0.0574542	0.222378
1.96	0.0235748	0.0871748	0.00357263	0.0329886		1.96	0.00357143	0.099747	0.0574542	0.222378
1.98	0.0235748	0.0871748	0.00357263	0.0329886		1.98	0.00357143	0.119177	0.0574542	0.232411
2	0.0284882	0.0945382	0.00602931	0.0329886		2	0.00737459	0.13213	0.0781695	0.242479
2.02	0.0324625	0.102192	0.00602931	0.0484351		2.02	0.0156121	0.13213	0.0898382	0.258371
2.04	0.0324625	0.102192	0.00602931	0.0523858		2.04	0.0197833	0.146417	0.0898382	0.26912
2.06	0.0351858	0.110522	0.00878614	0.0523858		2.06	0.0197833	0.154177	0.102138	0.309847
2.08	0.0365751	0.11902	0.00878614	0.0523858		2.08	0.0197833	0.170443	0.102138	0.328728
2.1	0.0365751	0.11902	0.00878614	0.0568893		2.1	0.0197833	0.170443	0.102138	0.341891
2.12	0.0365751	0.11902	0.00878614	0.0568893		2.12	0.0241592	0.178995	0.102138	0.341891
2.14	0.0394674	0.11902	0.00878614	0.0568893		2.14	0.0241592	0.187637	0.102138	0.355463
2.16	0.0409291	0.11902	0.00878614	0.0568893		2.16	0.0241592	0.187637	0.102138	0.355463
2.18	0.0424067	0.11902	0.00878614	0.0568893		2.18	0.0241592	0.196564	0.102138	0.36232
2.2	0.0424067	0.11902	0.00878614	0.0568893		2.2	0.0241592	0.196564	0.102138	0.36232
2.22	0.0424067	0.11902	0.00878614	0.0568893		2.22	0.0241592	0.205491	0.102138	0.36232
2.24	0.0424067	0.11902	0.00878614	0.0568893		2.24	0.0241592	0.205491	0.102138	0.36232
2.26	0.0424067	0.123868	0.00878614	0.0568893		2.26	0.0241592	0.205491	0.102138	0.36232
2.28	0.0439006	0.123868	0.00878614	0.0568893		2.28	0.0241592	0.205491	0.102138	0.369734
2.3	0.0439006	0.123868	0.00878614	0.0568893		2.3	0.0241592	0.205491	0.102138	0.377149
2.32	0.0439006	0.123868	0.00878614	0.0568893		2.32	0.0241592	0.205491	0.102138	0.377149
2.34	0.0439006	0.123868	0.00878614	0.0568893		2.34	0.0241592	0.205491	0.102138	0.384564
2.36	0.0439006	0.123868	0.00878614	0.0568893		2.36	0.0241592	0.205491	0.102138	0.384564
2.38	0.0439006	0.123868	0.00878614	0.0568893		2.38	0.0241592	0.205491	0.102138	0.391979
2.4	0.0439006	0.123868	0.00878614	0.0568893		2.4	0.0241592	0.205491	0.102138	0.391979
2.42	0.0439006	0.123868	0.00878614	0.0568893		2.42	0.0241592	0.205491	0.102138	0.391979
2.44	0.0439006	0.123868	0.00878614	0.0568893		2.44	0.0241592	0.205491	0.102138	0.391979
2.46	0.0439006	0.123868	0.00878614	0.0568893		2.46	0.0241592	0.205491	0.102138	0.391979
2.48	0.0439006	0.123868	0.00878614	0.0568893		2.48	0.0241592	0.205491	0.102138	0.391979
2.5	0.0439006	0.133738	0.00878614	0.0568893		2.5	0.0241592	0.205491	0.102138	0.391979
2.52	0.0454136	0.133738	0.00878614	0.0568893		2.52	0.0241592	0.205491	0.102138	0.391979
2.54	0.0454136	0.133738	0.00878614	0.0568893		2.54	0.0241592	0.215063	0.102138	0.391979
2.56	0.0454136	0.133738	0.00878614	0.0568893		2.56	0.0241592	0.215063	0.102138	0.391979
2.58	0.0454136	0.133738	0.00878614	0.0568893		2.58	0.0241592	0.215063	0.102138	0.391979
2.6	0.0454136	0.133738	0.00878614	0.0568893		2.6	0.0241592	0.215063	0.102138	0.391979
2.62	0.0454136	0.133738	0.00878614	0.0568893		2.62	0.0241592	0.215063	0.102138	0.391979
2.64	0.0454136	0.133738	0.00878614	0.0568893		2.64	0.0241592	0.215063	0.102138	0.391979
2.66	0.0454136	0.133738	0.00878614	0.0568893		2.66	0.0241592	0.215063	0.102138	0.391979
2.68	0.0454136	0.133738	0.00878614	0.0568893		2.68	0.0241592	0.215063	0.102138	0.391979
2.7	0.0454136	0.133738	0.00878614	0.0568893		2.7	0.0241592	0.215063	0.102138	0.391979
2.72	0.0454136	0.133738	0.00878614	0.0568893		2.72	0.0241592	0.215063	0.102138	0.391979
2.74	0.0454136	0.133738	0.00878614	0.0568893		2.74	0.0241592	0.215063	0.102138	0.391979
2.76	0.0454136	0.133738	0.00878614	0.0568893		2.76	0.0241592	0.215063	0.102138	0.391979
2.78	0.0454136	0.133738	0.00878614	0.0568893		2.78	0.0241592	0.215063	0.102138	0.391979
2.8	0.0454136	0.133738	0.00878614	0.0568893		2.8	0.0241592	0.215063	0.102138	0.391979
2.82	0.0454136	0.133738	0.00878614	0.0568893		2.82	0.0241592	0.215063	0.102138	0.391979
2.84	0.0454136	0.133738	0.00878614	0.0568893		2.84	0.0241592	0.215063	0.102138	0.391979
2.86	0.0469363	0.133738	0.00878614	0.0568893		2.86	0.0241592	0.215063	0.102138	0.391979
2.88	0.0469363	0.133738	0.00878614	0.0568893		2.88	0.0241592	0.215063	0.102138	0.391979
2.9	0.0469363	0.133738	0.00878614	0.0568893		2.9	0.0241592	0.215063	0.102138	0.391979
2.92	0.0469363	0.133738	0.00878614	0.0568893		2.92	0.0241592	0.215063	0.102138	0.391979
2.94	0.0469363	0.133738	0.00878614	0.0568893		2.94	0.0241592	0.215063	0.102138	0.391979
2.96	0.0469363	0.133738	0.00878614	0.0568893		2.96	0.0241592	0.215063	0.102138	0.391979
2.98	0.0469363	0.133738	0.00878614	0.0568893		2.98	0.0241592	0.215063	0.102138	0.391979
3	0.0545746	0.133738	0.0118417	0.0621797		3	0.0382339	0.23519	0.12894	0.400308
3.02	0.0645206	0.133738	0.0134997	0.0675405		3.02	0.0432171	0.245525	0.12894	0.400308
3.04	0.0645206	0.144795	0.0134997	0.0731271		3.04	0.0432171	0.266483	0.12894	0.417442
3.06	0.0696002	0.150381	0.0134997	0.0845462		3.06	0.0482528	0.28822	0.12894	0.426269
3.08	0.0713008	0.150381	0.0134997	0.0903423		3.08	0.0482528	0.299342	0.12894	0.444946
3.1	0.0713008	0.156708	0.0134997	0.0966696		3.1	0.0482528	0.33458	0.12894	0.454516
3.12	0.0713008	0.163089	0.0134997	0.0966696		3.12	0.0482528	0.33458	0.12894	0.454516
3.14	0.0713008	0.163089	0.0134997	0.0966696		3.14	0.0482528	0.33458	0.12894	0.474178
3.16	0.0713008	0.163089	0.0134997	0.0966696		3.16	0.0482528	0.346678	0.12894	0.484099
3.18	0.0713008	0.163089	0.0134997	0.0966696		3.18	0.0482528	0.346678	0.12894	0.49402
3.2	0.0713008	0.163089	0.0134997	0.0966696		3.2	0.0535403	0.346678	0.12894	0.49402
3.22	0.0713008	0.163089	0.0134997	0.0966696		3.22	0.0535403	0.346678	0.12894	0.49402
3.24	0.0713008	0.163089	0.0134997	0.0966696		3.24	0.0535403	0.346678	0.12894	0.504561
3.26	0.0713008	0.163089	0.0134997	0.0966696		3.26	0.0535403	0.346678	0.12894	0.504561
3.28	0.0713008	0.163089	0.0134997	0.0966696		3.28	0.0535403	0.346678	0.12894	0.504561
3.3	0.0713008	0.163089	0.0134997	0.0966696		3.3	0.0535403	0.346678	0.12894	0.504561
3.32	0.0713008	0.163089	0.0134997	0.0966696		3.32	0.0588875	0.346678	0.12894	0.504561
3.34	0.0713008	0.163089	0.0134997	0.0966696		3.34	0.0588875	0.346678	0.12894	0.504561
3.36	0.0713008	0.163089	0.0134997	0.0966696		3.36	0.0588875	0.346678	0.12894	0.504561
3.38	0.0713008	0.163089	0.0134997	0.0966696		3.38	0.0588875	0.346678	0.12894	0.504561
3.4	0.0713008	0.163089	0.0134997	0.0966696		3.4	0.0588875	0.346678	0.12894	0.504561
3.42	0.0713008	0.163089	0.0134997	0.0966696		3.42	0.0588875	0.346678	0.12894	0.504561
3.44	0.0713008	0.163089	0.0134997	0.0966696		3.44	0.0588875	0.346678	0.12894	0.504561
3.46	0.0713008	0.170719	0.0134997	0.0966696		3.46	0.0588875	0.346678	0.12894	0.504561
3.48	0.0713008	0.170719	0.0134997	0.0966696		3.48	0.0588875	0.346678	0.12894	0.504561
3.5	0.0713008	0.170719	0.0134997	0.0966696		3.5	0.0588875	0.346678	0.12894	0.504561
3.52	0.0713008	0.170719	0.0134997	0.0966696		3.52	0.0588875	0.346678	0.12894	0.504561
3.54	0.0713008	0.170719	0.0134997	0.0966696		3.54	0.0588875	0.360881	0.12894	0.504561
3.56	0.0730842	0.170719	0.0134997	0.0966696		3.56	0.0643591	0.360881	0.12894	0.504561
3.58	0.0730842	0.170719	0.0134997	0.0966696		3.58	0.0643591	0.360881	0.12894	0.504561
3.6	0.0730842	0.170719	0.0134997	0.0966696		3.6	0.0643591	0.360881	0.12894	0.504561
3.62	0.0730842	0.170719	0.0134997	0.0966696		3.62	0.0643591	0.360881	0.12894	0.504561
3.64	0.0730842	0.178681	0.0134997	0.0966696		3.64	0.0643591	0.360881	0.12894	0.504561
3.66	0.0730842	0.186644	0.0134997	0.0966696		3.66	0.0643591	0.360881	0.12894	0.504561
3.68	0.0730842	0.186644	0.0134997	0.0966696		3.68	0.0643591	0.360881	0.12894	0.504561
3.7	0.0730842	0.186644	0.0134997	0.0966696		3.7	0.0643591	0.360881	0.12894	0.504561
3.72	0.0730842	0.186644	0.0134997	0.0966696		3.72	0.0643591	0.360881	0.12894	0.504561
3.74	0.0730842	0.186644	0.0134997	0.0966696		3.74	0.0643591	0.360881	0.12894	0.504561
3.76	0.0730842	0.186644	0.0134997	0.0966696		3.76	0.0643591	0.360881	0.12894	0.504561
3.78	0.0730842	0.186644	0.0134997	0.0966696		3.78	0.0643591	0.360881	0.12894	0.504561
3.8	0.0730842	0.186644	0.0134997	0.0966696		3.8	0.0643591	0.360881	0.12894	0.504561
3.82	0.0730842	0.186644	0.0134997	0.0966696		3.82	0.0643591	0.360881	0.12894	0.504561
3.84	0.0730842	0.186644	0.0134997	0.0966696		3.84	0.0643591	0.360881	0.12894	0.504561
3.86	0.0730842	0.186644	0.0134997	0.0966696		3.86	0.0643591	0.360881	0.12894	0.504561
3.88	0.0730842	0.186644	0.0134997	0.0966696		3.88	0.0643591	0.360881	0.12894	0.504561
3.9	0.0730842	0.186644	0.0152976	0.0966696		3.9	0.0643591	0.360881	0.12894	0.504561
3.92	0.0730842	0.186644	0.0152976	0.0966696		3.92	0.0643591	0.360881	0.12894	0.504561
3.94	0.0730842	0.186644	0.0152976	0.0966696		3.94	0.0643591	0.360881	0.12894	0.504561
3.96	0.0730842	0.186644	0.0152976	0.0966696		3.96	0.0643591	0.360881	0.12894	0.504561
3.98	0.0730842	0.186644	0.0152976	0.0966696		3.98	0.0643591	0.360881	0.12894	0.542672
4	0.0785302	0.186644	0.0189291	0.105003		4	0.0867697	0.375406	0.144221	0.555375
4.02	0.0891232	0.195497	0.0252885	0.105003		4.02	0.0867697	0.375406	0.144221	0.568079
4.04	0.0913045	0.195497	0.0252885	0.105003		4.04	0.0940175	0.391843	0.144221	0.568079
4.06	0.0934911	0.2047	0.0274818	0.105003		4.06	0.0940175	0.391843	0.144221	0.609878
4.08	0.0957392	0.2047	0.0274818	0.105003		4.08	0.101444	0.411461	0.144221	0.609878
4.1	0.0957392	0.2047	0.0274818	0.138952		4.1	0.108995	0.431755	0.144221	0.609878
4.12	0.0957392	0.2047	0.0274818	0.138952		4.12	0.108995	0.473125	0.144221	0.609878
4.14	0.0980772	0.2047	0.0274818	0.138952		4.14	0.116676	0.473125	0.144221	0.609878
4.16	0.0980772	0.2047	0.0274818	0.138952		4.16	0.116676	0.473125	0.144221	0.624882
4.18	0.0980772	0.2047	0.0274818	0.138952		4.18	0.116676	0.473125	0.144221	0.624882
4.2	0.10046	0.2047	0.0274818	0.138952		4.2	0.116676	0.473125	0.144221	0.624882
4.22	0.102862	0.219615	0.0274818	0.138952		4.22	0.116676	0.499469	0.144221	0.624882
4.24	0.102862	0.219615	0.0274818	0.138952		4.24	0.116676	0.499469	0.144221	0.624882
4.26	0.102862	0.219615	0.0274818	0.153869		4.26	0.116676	0.499469	0.144221	0.624882
4.28	0.102862	0.219615	0.0274818	0.153869		4.28	0.124562	0.499469	0.144221	0.624882
4.3	0.102862	0.219615	0.0274818	0.153869		4.3	0.124562	0.499469	0.144221	0.624882
4.32	0.102862	0.219615	0.0274818	0.153869		4.32	0.124562	0.499469	0.144221	0.624882
4.34	0.102862	0.219615	0.0274818	0.153869		4.34	0.124562	0.499469	0.144221	0.624882
4.36	0.102862	0.219615	0.0274818	0.153869		4.36	0.124562	0.499469	0.144221	0.624882
4.38	0.102862	0.219615	0.0274818	0.153869		4.38	0.132594	0.499469	0.165616	0.624882
4.4	0.102862	0.219615	0.0299468	0.153869		4.4	0.132594	0.499469	0.165616	0.624882
4.42	0.102862	0.219615	0.0299468	0.153869		4.42	0.132594	0.499469	0.165616	0.624882
4.44	0.102862	0.219615	0.0299468	0.153869		4.44	0.132594	0.499469	0.165616	0.624882
4.46	0.102862	0.219615	0.0299468	0.153869		4.46	0.132594	0.499469	0.165616	0.624882
4.48	0.102862	0.219615	0.0299468	0.153869		4.48	0.132594	0.527276	0.165616	0.624882
4.5	0.102862	0.219615	0.0299468	0.153869		4.5	0.132594	0.527276	0.165616	0.624882
4.52	0.102862	0.219615	0.0299468	0.153869		4.52	0.132594	0.527276	0.165616	0.624882
4.54	0.102862	0.219615	0.0299468	0.153869		4.54	0.132594	0.527276	0.165616	0.641192
4.56	0.102862	0.219615	0.0299468	0.153869		4.56	0.132594	0.527276	0.165616	0.641192
4.58	0.102862	0.219615	0.0299468	0.153869		4.58	0.140777	0.527276	0.165616	0.641192
4.6	0.102862	0.219615	0.0299468	0.153869		4.6	0.140777	0.555083	0.165616	0.641192
4.62	0.102862	0.219615	0.0299468	0.153869		4.62	0.140777	0.555083	0.165616	0.641192
4.64	0.102862	0.219615	0.0299468	0.153869		4.64	0.140777	0.555083	0.165616	0.641192
4.66	0.102862	0.219615	0.0299468	0.153869		4.66	0.140777	0.555083	0.165616	0.641192
4.68	0.102862	0.219615	0.0299468	0.153869		4.68	0.140777	0.555083	0.165616	0.641192
4.7	0.102862	0.219615	0.0299468	0.153869		4.7	0.140777	0.555083	0.165616	0.657501
4.72	0.102862	0.219615	0.0299468	0.153869		4.72	0.140777	0.555083	0.165616	0.657501
4.74	0.102862	0.219615	0.0299468	0.153869		4.74	0.140777	0.58289	0.165616	0.657501
4.76	0.102862	0.219615	0.0299468	0.153869		4.76	0.140777	0.58289	0.165616	0.657501
4.78	0.102862	0.219615	0.0299468	0.153869		4.78	0.140777	0.58289	0.165616	0.657501
4.8	0.102862	0.219615	0.0299468	0.153869		4.8	0.140777	0.58289	0.165616	0.657501
4.82	0.102862	0.219615	0.0299468	0.153869		4.82	0.140777	0.58289	0.165616	0.657501
4.84	0.102862	0.219615	0.0299468	0.153869		4.84	0.140777	0.58289	0.165616	0.657501
4.86	0.102862	0.219615	0.0299468	0.153869		4.86	0.140777	0.58289	0.165616	0.657501
4.88	0.102862	0.219615	0.0299468	0.153869		4.88	0.140777	0.58289	0.165616	0.657501
4.9	0.102862	0.219615	0.0299468	0.153869		4.9	0.140777	0.58289	0.165616	0.657501
4.92	0.102862	0.219615	0.0299468	0.153869		4.92	0.140777	0.58289	0.165616	0.657501
4.94	0.102862	0.219615	0.0299468	0.153869		4.94	0.140777	0.58289	0.165616	0.657501
4.96	0.102862	0.219615	0.0299468	0.153869		4.96	0.140777	0.58289	0.165616	0.674626
4.98	0.102862	0.219615	0.0299468	0.153869		4.98	0.140777	0.58289	0.165616	0.674626
5	0.105347	0.219615	0.0299468	0.153869		5	0.182896	0.610698	0.210718	0.691751
5.02	0.108145	0.219615	0.0299468	0.153869		5.02	0.193647	0.610698	0.210718	0.708876
5.04	0.108145	0.219615	0.0327467	0.153869		5.04	0.193647	0.610698	0.237934	0.726001
5.06	0.108145	0.219615	0.0327467	0.153869		5.06	0.193647	0.66863	0.237934	0.760251
5.08	0.108145	0.219615	0.0327467	0.172296		5.08	0.204399	0.698754	0.265151	0.760251
5.1	0.113742	0.219615	0.0383466	0.172296		5.1	0.21515	0.698754	0.265151	0.811626
5.12	0.113742	0.219615	0.0411466	0.172296		5.12	0.21515	0.698754	0.265151	0.811626
5.14	0.113742	0.239882	0.0439652	0.192566		5.14	0.21515	0.732226	0.292368	0.828751
5.16	0.113742	0.239882	0.0439652	0.192566		5.16	0.21515	0.732226	0.292368	0.845876
5.18	0.113742	0.239882	0.0439652	0.192566		5.18	0.21515	0.732226	0.319584	0.845876
5.2	0.113742	0.239882	0.0439652	0.192566		5.2	0.21515	0.732226	0.319584	0.845876
5.22	0.113742	0.239882	0.0439652	0.192566		5.22	0.21515	0.765698	0.319584	0.845876
5.24	0.113742	0.239882	0.0439652	0.192566		5.24	0.21515	0.765698	0.346801	0.845876
5.26	0.113742	0.239882	0.0439652	0.192566		5.26	0.21515	0.765698	0.346801	0.845876
5.28	0.113742	0.239882	0.0439652	0.192566		5.28	0.21515	0.765698	0.346801	0.845876
5.3	0.113742	0.239882	0.0439652	0.192566		5.3	0.21515	0.765698	0.346801	0.845876
5.32	0.113742	0.239882	0.0439652	0.192566		5.32	0.21515	0.765698	0.346801	0.880125
5.34	0.113742	0.239882	0.0439652	0.192566		5.34	0.21515	0.765698	0.346801	0.880125
5.36	0.113742	0.239882	0.0439652	0.192566		5.36	0.21515	0.765698	0.346801	0.880125
5.38	0.116568	0.239882	0.0439652	0.192566		5.38	0.21515	0.765698	0.346801	0.880125
5.4	0.116568	0.239882	0.0439652	0.192566		5.4	0.21515	0.765698	0.346801	0.880125
5.42	0.119395	0.239882	0.0439652	0.192566		5.42	0.21515	0.765698	0.346801	0.880125
5.44	0.119395	0.260149	0.0467933	0.192566		5.44	0.21515	0.765698	0.346801	0.89725
5.46	0.119395	0.260149	0.0467933	0.192566		5.46	0.21515	0.765698	0.346801	0.89725
5.48	0.119395	0.260149	0.0467933	0.192566		5.48	0.21515	0.765698	0.346801	0.89725
5.5	0.119395	0.260149	0.0467933	0.192566		5.5	0.21515	0.765698	0.346801	0.89725
5.52	0.119395	0.260149	0.0467933	0.192566		5.52	0.225901	0.765698	0.346801	0.89725
5.54	0.119395	0.260149	0.0467933	0.192566		5.54	0.225901	0.765698	0.346801	0.89725
5.56	0.119395	0.260149	0.0467933	0.192566		5.56	0.225901	0.765698	0.346801	0.89725
5.58	0.119395	0.260149	0.0467933	0.192566		5.58	0.225901	0.765698	0.346801	0.89725
5.6	0.119395	0.260149	0.0467933	0.192566		5.6	0.225901	0.765698	0.346801	0.89725
5.62	0.119395	0.260149	0.0467933	0.192566		5.62	0.225901	0.765698	0.346801	0.89725
5.64	0.119395	0.281196	0.0467933	0.192566		5.64	0.225901	0.765698	0.346801	0.89725
5.66	0.119395	0.281196	0.0467933	0.192566		5.66	0.225901	0.765698	0.346801	0.89725
5.68	0.119395	0.281196	0.0467933	0.192566		5.68	0.225901	0.765698	0.346801	0.914375
5.7	0.119395	0.281196	0.0467933	0.192566		5.7	0.225901	0.765698	0.346801	0.914375
5.72	0.119395	0.281196	0.0496309	0.192566		5.72	0.225901	0.765698	0.346801	0.914375
5.74	0.122231	0.281196	0.0496309	0.192566		5.74	0.225901	0.765698	0.346801	0.914375
5.76	0.122231	0.281196	0.0496309	0.192566		5.76	0.225901	0.765698	0.346801	0.914375
5.78	0.122231	0.281196	0.0496309	0.192566		5.78	0.225901	0.765698	0.346801	0.914375
5.8	0.122231	0.302242	0.0496309	0.192566		5.8	0.225901	0.765698	0.346801	0.914375
5.82	0.122231	0.302242	0.0496309	0.192566		5.82	0.225901	0.765698	0.346801	0.914375
5.84	0.122231	0.302242	0.0496309	0.192566		5.84	0.225901	0.765698	0.346801	0.914375
5.86	0.122231	0.302242	0.0496309	0.192566		5.86	0.236804	0.765698	0.346801	0.914375
5.88	0.122231	0.302242	0.0496309	0.192566		5.88	0.236804	0.765698	0.346801	0.914375
5.9	0.122231	0.302242	0.0496309	0.192566		5.9	0.236804	0.765698	0.346801	0.914375
5.92	0.122231	0.302242	0.0496309	0.213615		5.92	0.236804	0.765698	0.346801	0.914375
5.94	0.122231	0.302242	0.0496309	0.213615		5.94	0.236804	0.765698	0.346801	0.914375
5.96	0.122231	0.302242	0.0496309	0.213615		5.96	0.236804	0.765698	0.346801	0.914375
5.98	0.122231	0.302242	0.0496309	0.213615		5.98	0.236804	0.765698	0.346801	0.914375
6	0.130739	0.302242	0.058144	0.213615		6	0.25861	0.765698	0.375201	0.914375
6.02	0.14128	0.323289	0.058144	0.234664		6.02	0.25861	0.765698	0.375201	0.9315
6.04	0.144804	0.323289	0.0616727	0.255713		6.04	0.25861	0.765698	0.375201	0.9315
6.06	0.144804	0.323289	0.0652015	0.255713		6.06	0.25861	0.812558	0.485459	0.9315
6.08	0.144804	0.323289	0.0652015	0.276762		6.08	0.271176	0.812558	0.485459	0.9315
6.1	0.151915	0.323289	0.0652015	0.276762		6.1	0.271176	0.812558	0.485459	0.9315
6.12	0.15547	0.344336	0.0652015	0.276762		6.12	0.271176	0.812558	0.485459	0.9315
6.14	0.15547	0.344336	0.0652015	0.276762		6.14	0.283742	0.812558	0.485459	0.9315
6.16	0.15547	0.344336	0.0687783	0.276762		6.16	0.283742	0.812558	0.485459	0.948625
6.18	0.15547	0.344336	0.0687783	0.276762		6.18	0.283742	0.812558	0.485459	0.948625
6.2	0.15547	0.344336	0.0687783	0.276762		6.2	0.283742	0.812558	0.485459	0.948625
6.22	0.15547	0.344336	0.0687783	0.276762		6.22	0.283742	0.812558	0.485459	0.948625
6.24	0.15547	0.344336	0.0687783	0.276762		6.24	0.283742	0.812558	0.485459	0.948625
6.26	0.15547	0.344336	0.0687783	0.276762		6.26	0.283742	0.812558	0.485459	0.948625
6.28	0.15547	0.344336	0.0687783	0.276762		6.28	0.283742	0.812558	0.485459	0.948625
6.3	0.15547	0.344336	0.0687783	0.276762		6.3	0.283742	0.812558	0.485459	0.948625
6.32	0.15547	0.344336	0.0687783	0.276762		6.32	0.283742	0.812558	0.485459	0.948625
6.34	0.15547	0.344336	0.0687783	0.276762		6.34	0.283742	0.812558	0.485459	0.948625
6.36	0.15547	0.344336	0.0687783	0.276762		6.36	0.283742	0.812558	0.485459	0.948625
6.38	0.15547	0.344336	0.0687783	0.276762		6.38	0.283742	0.812558	0.485459	0.948625
6.4	0.15547	0.344336	0.0687783	0.276762		6.4	0.283742	0.812558	0.485459	0.948625
6.42	0.15547	0.344336	0.0687783	0.276762		6.42	0.283742	0.812558	0.485459	0.948625
6.44	0.15547	0.344336	0.0687783	0.276762		6.44	0.283742	0.812558	0.485459	0.948625
6.46	0.15547	0.344336	0.0687783	0.276762		6.46	0.283742	0.812558	0.485459	0.948625
6.48	0.15547	0.344336	0.0687783	0.276762		6.48	0.283742	0.812558	0.485459	0.948625
6.5	0.15547	0.344336	0.0687783	0.276762		6.5	0.283742	0.812558	0.485459	0.948625
6.52	0.15547	0.344336	0.0687783	0.276762		6.52	0.296308	0.812558	0.485459	0.948625
6.54	0.15547	0.344336	0.0687783	0.276762		6.54	0.296308	0.812558	0.485459	0.948625
6.56	0.15547	0.344336	0.0687783	0.276762		6.56	0.296308	0.812558	0.485459	0.948625
6.58	0.15547	0.344336	0.0687783	0.276762		6.58	0.296308	0.812558	0.485459	0.948625
6.6	0.15547	0.344336	0.0687783	0.276762		6.6	0.296308	0.812558	0.485459	0.948625
6.62	0.15547	0.344336	0.0687783	0.276762		6.62	0.296308	0.812558	0.485459	0.948625
6.64	0.15547	0.344336	0.0687783	0.276762		6.64	0.296308	0.812558	0.485459	0.948625
6.66	0.15547	0.344336	0.0687783	0.276762		6.66	0.296308	0.812558	0.485459	0.948625
6.68	0.15547	0.344336	0.0687783	0.276762		6.68	0.296308	0.812558	0.485459	0.948625
6.7	0.15547	0.344336	0.0687783	0.276762		6.7	0.296308	0.812558	0.485459	0.948625
6.72	0.15547	0.344336	0.0687783	0.276762		6.72	0.296308	0.812558	0.485459	0.948625
6.74	0.15547	0.344336	0.0687783	0.276762		6.74	0.296308	0.812558	0.485459	0.948625
6.76	0.15547	0.344336	0.0687783	0.276762		6.76	0.308873	0.812558	0.485459	0.948625
6.78	0.15547	0.344336	0.0687783	0.276762		6.78	0.308873	0.812558	0.485459	0.948625
6.8	0.15547	0.344336	0.0687783	0.276762		6.8	0.308873	0.812558	0.485459	0.948625
6.82	0.15547	0.344336	0.0687783	0.276762		6.82	0.308873	0.812558	0.485459	0.948625
6.84	0.15547	0.344336	0.0687783	0.276762		6.84	0.308873	0.812558	0.485459	0.948625
6.86	0.15547	0.344336	0.0687783	0.276762		6.86	0.308873	0.812558	0.485459	0.948625
6.88	0.15547	0.344336	0.0687783	0.276762		6.88	0.308873	0.812558	0.485459	0.948625
6.9	0.15547	0.344336	0.0687783	0.276762		6.9	0.308873	0.812558	0.485459	0.948625
6.92	0.15547	0.344336	0.0687783	0.276762		6.92	0.308873	0.812558	0.485459	0.948625
6.94	0.15547	0.344336	0.0687783	0.276762		6.94	0.308873	0.812558	0.485459	0.948625
6.96	0.15547	0.344336	0.0687783	0.276762		6.96	0.308873	0.812558	0.485459	0.948625
6.98	0.15547	0.344336	0.0687783	0.276762		6.98	0.308873	0.812558	0.485459	0.948625
7	0.166235	0.344336	0.0687783	0.276762		7	0.321439	0.812558	0.52504	0.948625
7.02	0.174775	0.344336	0.0687783	0.276762		7.02	0.321439	0.812558	0.52504	0.948625
7.04	0.174775	0.344336	0.0687783	0.276762		7.04	0.321439	0.812558	0.52504	0.948625
7.06	0.174775	0.344336	0.0687783	0.276762		7.06	0.321439	0.812558	0.52504	0.948625
7.08	0.179045	0.344336	0.0730506	0.276762		7.08	0.321439	0.812558	0.52504	0.948625
7.1	0.179045	0.344336	0.0730506	0.276762		7.1	0.321439	0.812558	0.52504	0.948625
7.12	0.179045	0.344336	0.0730506	0.276762		7.12	0.321439	0.812558	0.52504	0.948625
7.14	0.179045	0.344336	0.0730506	0.276762		7.14	0.321439	0.812558	0.52504	0.948625
7.16	0.179045	0.369591	0.0730506	0.276762		7.16	0.33722	0.812558	0.52504	0.948625
7.18	0.179045	0.369591	0.0730506	0.276762		7.18	0.33722	0.812558	0.52504	0.948625
7.2	0.179045	0.369591	0.0730506	0.276762		7.2	0.33722	0.812558	0.52504	0.948625
7.22	0.179045	0.394847	0.0730506	0.276762		7.22	0.33722	0.812558	0.52504	0.948625
7.24	0.179045	0.394847	0.0730506	0.276762		7.24	0.33722	0.812558	0.52504	0.948625
7.26	0.179045	0.394847	0.0730506	0.276762		7.26	0.33722	0.812558	0.52504	0.948625
7.28	0.179045	0.394847	0.0730506	0.276762		7.28	0.33722	0.812558	0.52504	0.948625
7.3	0.179045	0.394847	0.0730506	0.276762		7.3	0.33722	0.812558	0.52504	0.948625
7.32	0.179045	0.394847	0.0730506	0.276762		7.32	0.33722	0.812558	0.52504	0.948625
7.34	0.179045	0.394847	0.0730506	0.276762		7.34	0.33722	0.812558	0.52504	0.948625
7.36	0.179045	0.394847	0.0730506	0.276762		7.36	0.33722	0.812558	0.52504	0.948625
7.38	0.179045	0.394847	0.0730506	0.276762		7.38	0.33722	0.812558	0.52504	0.948625
7.4	0.179045	0.394847	0.0730506	0.276762		7.4	0.33722	0.812558	0.52504	0.948625
7.42	0.179045	0.394847	0.0730506	0.276762		7.42	0.33722	0.812558	0.52504	0.948625
7.44	0.179045	0.394847	0.0730506	0.276762		7.44	0.33722	0.812558	0.52504	0.948625
7.46	0.179045	0.394847	0.0730506	0.276762		7.46	0.33722	0.812558	0.52504	0.948625
7.48	0.179045	0.394847	0.0730506	0.276762		7.48	0.33722	0.812558	0.52504	0.948625
7.5	0.179045	0.394847	0.0730506	0.276762		7.5	0.33722	0.812558	0.52504	0.948625
7.52	0.179045	0.394847	0.0730506	0.276762		7.52	0.33722	0.812558	0.52504	0.948625
7.54	0.179045	0.394847	0.0730506	0.276762		7.54	0.33722	0.812558	0.52504	0.948625
7.56	0.179045	0.394847	0.0730506	0.276762		7.56	0.33722	0.812558	0.52504	0.948625
7.58	0.179045	0.394847	0.0730506	0.276762		7.58	0.33722	0.812558	0.52504	0.948625
7.6	0.179045	0.394847	0.0730506	0.276762		7.6	0.33722	0.812558	0.52504	0.948625
7.62	0.179045	0.394847	0.0730506	0.276762		7.62	0.33722	0.812558	0.52504	0.948625
7.64	0.179045	0.394847	0.0730506	0.276762		7.64	0.33722	0.812558	0.52504	0.948625
7.66	0.179045	0.394847	0.0730506	0.276762		7.66	0.33722	0.812558	0.52504	0.948625
7.68	0.179045	0.394847	0.0730506	0.276762		7.68	0.33722	0.812558	0.52504	0.948625
7.7	0.179045	0.394847	0.0730506	0.276762		7.7	0.33722	0.812558	0.52504	0.948625
7.72	0.179045	0.394847	0.0730506	0.276762		7.72	0.33722	0.812558	0.52504	0.948625
7.74	0.179045	0.394847	0.0730506	0.276762		7.74	0.33722	0.812558	0.52504	0.948625
7.76	0.179045	0.394847	0.0730506	0.276762		7.76	0.33722	0.812558	0.52504	0.948625
7.78	0.179045	0.394847	0.0730506	0.276762		7.78	0.33722	0.812558	0.52504	0.948625
7.8	0.179045	0.394847	0.0730506	0.276762		7.8	0.33722	0.812558	0.52504	0.948625
7.82	0.179045	0.394847	0.0730506	0.276762		7.82	0.33722	0.812558	0.52504	0.948625
7.84	0.179045	0.394847	0.0730506	0.276762		7.84	0.33722	0.812558	0.52504	0.948625
7.86	0.179045	0.394847	0.0730506	0.276762		7.86	0.33722	0.812558	0.52504	0.948625
7.88	0.179045	0.394847	0.0730506	0.276762		7.88	0.33722	0.812558	0.52504	0.948625
7.9	0.179045	0.394847	0.0730506	0.276762		7.9	0.33722	0.812558	0.52504	0.948625
7.92	0.179045	0.394847	0.0730506	0.276762		7.92	0.33722	0.812558	0.52504	0.948625
7.94	0.179045	0.394847	0.0730506	0.276762		7.94	0.33722	0.812558	0.52504	0.948625
7.96	0.179045	0.394847	0.0730506	0.276762		7.96	0.33722	0.812558	0.52504	0.948625
7.98	0.179045	0.394847	0.0730506	0.276762		7.98	0.33722	0.812558	0.52504	0.948625
8	0.183441	0.394847	0.0774485	0.276762		8	0.385716	0.812558	0.52504	0.948625
8.02	0.189631	0.394847	0.0836727	0.276762		8.02	0.385716	0.812558	0.52504	0.948625
8.04	0.189631	0.394847	0.0836727	0.276762		8.04	0.385716	0.812558	0.52504	0.948625
8.06	0.189631	0.394847	0.0900607	0.309599		8.06	0.385716	0.812558	0.52504	0.948625
8.08	0.189631	0.394847	0.0900607	0.309599		8.08	0.385716	0.812558	0.52504	0.948625
8.1	0.189631	0.394847	0.0900607	0.309599		8.1	0.385716	0.812558	0.52504	0.948625
8.12	0.189631	0.394847	0.0900607	0.309599		8.12	0.385716	0.812558	0.52504	0.948625
8.14	0.189631	0.394847	0.0900607	0.309599		8.14	0.385716	0.812558	0.52504	0.948625
8.16	0.189631	0.394847	0.0900607	0.309599		8.16	0.385716	0.812558	0.52504	0.948625
8.18	0.189631	0.394847	0.0900607	0.309599		8.18	0.385716	0.812558	0.52504	0.948625
8.2	0.189631	0.394847	0.0900607	0.309599		8.2	0.385716	0.812558	0.52504	0.948625
8.22	0.189631	0.394847	0.0900607	0.309599		8.22	0.385716	0.812558	0.52504	0.948625
8.24	0.189631	0.394847	0.0900607	0.309599		8.24	0.385716	0.812558	0.52504	0.948625
8.26	0.189631	0.394847	0.0900607	0.309599		8.26	0.385716	0.812558	0.52504	0.948625
8.28	0.189631	0.394847	0.0900607	0.309599		8.28	0.385716	0.812558	0.52504	0.948625
8.3	0.189631	0.394847	0.0900607	0.309599		8.3	0.385716	0.812558	0.52504	0.948625
8.32	0.189631	0.394847	0.0900607	0.309599		8.32	0.385716	0.812558	0.52504	0.948625
8.34	0.189631	0.394847	0.0900607	0.309599		8.34	0.385716	0.812558	0.52504	0.948625
8.36	0.189631	0.394847	0.0900607	0.309599		8.36	0.385716	0.812558	0.52504	0.948625
8.38	0.189631	0.394847	0.0900607	0.309599		8.38	0.385716	0.812558	0.52504	0.948625
8.4	0.189631	0.394847	0.0900607	0.309599		8.4	0.385716	0.812558	0.52504	0.948625
8.42	0.189631	0.394847	0.0900607	0.309599		8.42	0.385716	0.812558	0.52504	0.948625
8.44	0.189631	0.394847	0.0900607	0.309599		8.44	0.385716	0.812558	0.52504	0.948625
8.46	0.189631	0.394847	0.0900607	0.309599		8.46	0.385716	0.812558	0.52504	0.948625
8.48	0.189631	0.394847	0.0900607	0.309599		8.48	0.385716	0.812558	0.52504	0.948625
8.5	0.189631	0.394847	0.0900607	0.309599		8.5	0.385716	0.812558	0.52504	0.948625
8.52	0.189631	0.394847	0.0900607	0.309599		8.52	0.385716	0.812558	0.52504	0.948625
8.54	0.189631	0.394847	0.0900607	0.309599		8.54	0.385716	0.812558	0.52504	0.948625
8.56	0.189631	0.394847	0.0900607	0.309599		8.56	0.385716	0.812558	0.52504	0.948625
8.58	0.196341	0.394847	0.0900607	0.309599		8.58	0.385716	0.812558	0.52504	0.948625
8.6	0.196341	0.394847	0.0900607	0.309599		8.6	0.385716	0.812558	0.52504	0.948625
8.62	0.196341	0.394847	0.0900607	0.309599		8.62	0.385716	0.812558	0.52504	0.948625
8.64	0.196341	0.394847	0.0900607	0.309599		8.64	0.385716	0.812558	0.52504	0.948625
8.66	0.196341	0.394847	0.0900607	0.309599		8.66	0.385716	0.812558	0.52504	0.948625
8.68	0.196341	0.394847	0.0900607	0.309599		8.68	0.385716	0.812558	0.52504	0.948625
8.7	0.196341	0.394847	0.0900607	0.309599		8.7	0.385716	0.812558	0.52504	0.948625
8.72	0.196341	0.394847	0.0900607	0.309599		8.72	0.385716	0.812558	0.52504	0.948625
8.74	0.196341	0.394847	0.0900607	0.309599		8.74	0.385716	0.812558	0.52504	0.948625
8.76	0.196341	0.394847	0.0900607	0.309599		8.76	0.385716	0.812558	0.52504	0.948625
8.78	0.196341	0.394847	0.0900607	0.309599		8.78	0.385716	0.812558	0.52504	0.948625
8.8	0.196341	0.394847	0.0900607	0.309599		8.8	0.385716	0.812558	0.52504	0.948625
8.82	0.196341	0.394847	0.0900607	0.309599		8.82	0.385716	0.812558	0.52504	0.948625
8.84	0.196341	0.394847	0.0900607	0.309599		8.84	0.385716	0.812558	0.52504	0.948625
8.86	0.196341	0.394847	0.0900607	0.309599		8.86	0.385716	1	0.52504	0.948625
8.88	0.196341	0.394847	0.0900607	0.309599		8.88	0.385716	1	0.52504	0.948625
8.9	0.196341	0.394847	0.0900607	0.309599		8.9	0.385716	1	0.52504	0.948625
8.92	0.196341	0.394847	0.0900607	0.309599		8.92	0.385716	1	0.52504	0.948625
8.94	0.196341	0.394847	0.0900607	0.309599		8.94	0.385716	1	0.52504	0.948625
8.96	0.196341	0.394847	0.0900607	0.309599		8.96	0.385716	1	0.52504	0.948625
8.98	0.196341	0.394847	0.0900607	0.309599		8.98	0.385716	1	0.52504	0.948625
9	0.203051	0.394847	0.0968068	0.309599		9	0.408467	1	0.52504	0.948625
9.02	0.211438	0.394847	0.105281	0.309599		9.02	0.408467	1	0.52504	0.948625
9.04	0.211438	0.394847	0.105281	0.309599		9.04	0.408467	1	0.52504	0.948625
9.06	0.211438	0.394847	0.105281	0.309599		9.06	0.408467	1	0.52504	0.948625
9.08	0.211438	0.394847	0.105281	0.309599		9.08	0.408467	1	0.52504	0.948625
9.1	0.211438	0.394847	0.105281	0.309599		9.1	0.408467	1	0.52504	0.948625
9.12	0.211438	0.394847	0.105281	0.309599		9.12	0.408467	1	0.52504	0.948625
9.14	0.211438	0.394847	0.105281	0.309599		9.14	0.408467	1	0.52504	0.948625
9.16	0.211438	0.394847	0.105281	0.309599		9.16	0.408467	1	0.52504	0.948625
9.18	0.211438	0.394847	0.105281	0.309599		9.18	0.408467	1	0.52504	0.948625
9.2	0.211438	0.394847	0.114814	0.309599		9.2	0.408467	1	0.52504	0.948625
9.22	0.211438	0.394847	0.114814	0.309599		9.22	0.408467	1	0.52504	0.948625
9.24	0.211438	0.394847	0.114814	0.309599		9.24	0.408467	1	0.52504	0.948625
9.26	0.211438	0.394847	0.114814	0.309599		9.26	0.408467	1	0.52504	0.948625
9.28	0.211438	0.394847	0.114814	0.309599		9.28	0.408467	1	0.52504	0.948625
9.3	0.211438	0.394847	0.114814	0.309599		9.3	0.408467	1	0.52504	0.948625
9.32	0.211438	0.394847	0.114814	0.309599		9.32	0.408467	1	0.52504	0.948625
9.34	0.211438	0.394847	0.114814	0.309599		9.34	0.408467	1	0.52504	0.948625
9.36	0.211438	0.394847	0.114814	0.309599		9.36	0.408467	1	0.52504	0.948625
9.38	0.211438	0.394847	0.114814	0.309599		9.38	0.408467	1	0.52504	0.948625
9.4	0.211438	0.394847	0.114814	0.309599		9.4	0.408467	1	0.52504	0.948625
9.42	0.211438	0.394847	0.114814	0.309599		9.42	0.408467	1	0.52504	0.948625
9.44	0.211438	0.394847	0.114814	0.309599		9.44	0.408467	1	0.52504	0.948625
9.46	0.211438	0.394847	0.114814	0.309599		9.46	0.408467	1	0.52504	0.948625
9.48	0.211438	0.394847	0.114814	0.309599		9.48	0.408467	1	0.52504	0.948625
9.5	0.211438	0.394847	0.114814	0.309599		9.5	0.408467	1	0.52504	0.948625
9.52	0.211438	0.394847	0.114814	0.309599		9.52	0.408467	1	0.52504	0.948625
9.54	0.211438	0.394847	0.114814	0.309599		9.54	0.408467	1	0.52504	0.948625
9.56	0.211438	0.394847	0.114814	0.309599		9.56	0.408467	1	0.52504	0.948625
9.58	0.211438	0.394847	0.114814	0.309599		9.58	0.408467	1	0.52504	0.948625
9.6	0.211438	0.394847	0.114814	0.309599		9.6	0.408467	1	0.52504	0.948625
9.62	0.211438	0.394847	0.114814	0.309599		9.62	0.408467	1	0.52504	0.948625
9.64	0.211438	0.394847	0.114814	0.309599		9.64	0.408467	1	0.52504	0.948625
9.66	0.211438	0.394847	0.114814	0.309599		9.66	0.408467	1	0.52504	0.948625
9.68	0.211438	0.394847	0.114814	0.309599		9.68	0.408467	1	0.52504	0.948625
9.7	0.211438	0.394847	0.114814	0.309599		9.7	0.408467	1	0.52504	0.948625
9.72	0.211438	0.394847	0.114814	0.309599		9.72	0.408467	1	0.52504	0.948625
9.74	0.211438	0.394847	0.114814	0.309599		9.74	0.408467	1	0.52504	0.948625
9.76	0.211438	0.394847	0.114814	0.309599		9.76	0.408467	1	0.52504	0.948625
9.78	0.211438	0.394847	0.114814	0.309599		9.78	0.408467	1	0.52504	0.948625
9.8	0.211438	0.394847	0.114814	0.309599		9.8	0.408467	1	0.52504	0.948625
9.82	0.211438	0.394847	0.114814	0.309599		9.82	0.408467	1	0.52504	0.948625
9.84	0.211438	0.394847	0.114814	0.309599		9.84	0.408467	1	0.52504	0.948625
9.86	0.211438	0.394847	0.114814	0.309599		9.86	0.408467	1	0.52504	0.948625
9.88	0.211438	0.394847	0.114814	0.309599		9.88	0.408467	1	0.52504	0.948625
9.9	0.211438	0.394847	0.114814	0.309599		9.9	0.408467	1	0.52504	0.948625
9.92	0.211438	0.394847	0.114814	0.309599		9.92	0.408467	1	0.52504	0.948625
9.94	0.211438	0.394847	0.114814	0.309599		9.94	0.408467	1	0.52504	0.948625
9.96	0.211438	0.394847	0.114814	0.309599		9.96	0.408467	1	0.52504	0.948625
9.98	0.211438	0.394847	0.114814	0.309599		9.98	0.408467	1	0.52504	0.948625
10	0.23205	0.394847	0.114814	0.309599		10	0.474193	1	0.52504	0.948625
10.02	0.243856	0.394847	0.114814	0.309599		10.02	0.474193	1	0.52504	0.948625
10.04	0.243856	0.394847	0.114814	0.309599		10.04	0.474193	1	0.52504	0.948625
10.06	0.243856	0.394847	0.114814	0.309599		10.06	0.474193	1	0.52504	0.948625
10.08	0.243856	0.394847	0.127172	0.309599		10.08	0.474193	1	0.52504	0.948625
10.1	0.243856	0.394847	0.127172	0.309599		10.1	0.474193	1	0.52504	1
10.12	0.243856	0.394847	0.127172	0.309599		10.12	0.474193	1	0.52504	1
10.14	0.243856	0.394847	0.127172	0.309599		10.14	0.474193	1	0.52504	1
10.16	0.243856	0.394847	0.127172	0.309599		10.16	0.474193	1	0.52504	1
10.18	0.243856	0.542595	0.127172	0.309599		10.18	0.474193	1	0.52504	1
10.2	0.243856	0.542595	0.127172	0.309599		10.2	0.474193	1	0.52504	1
10.22	0.243856	0.542595	0.127172	0.309599		10.22	0.474193	1	0.52504	1
10.24	0.243856	0.542595	0.127172	0.309599		10.24	0.474193	1	0.52504	1
10.26	0.243856	0.542595	0.127172	0.309599		10.26	0.474193	1	0.52504	1
10.28	0.243856	0.542595	0.127172	0.309599		10.28	0.474193	1	0.52504	1
10.3	0.243856	0.542595	0.127172	0.309599		10.3	0.474193	1	0.52504	1
10.32	0.243856	0.542595	0.127172	0.309599		10.32	0.474193	1	0.52504	1
10.34	0.243856	0.542595	0.127172	0.309599		10.34	0.474193	1	0.52504	1
10.36	0.243856	0.542595	0.127172	0.309599		10.36	0.474193	1	0.52504	1
10.38	0.243856	0.542595	0.127172	0.309599		10.38	0.474193	1	0.52504	1
10.4	0.243856	0.542595	0.127172	0.309599		10.4	0.474193	1	0.52504	1
10.42	0.243856	0.542595	0.127172	0.309599		10.42	0.474193	1	0.52504	1
10.44	0.243856	0.542595	0.127172	0.309599		10.44	0.474193	1	0.52504	1
10.46	0.243856	0.542595	0.127172	0.309599		10.46	0.474193	1	0.52504	1
10.48	0.243856	0.542595	0.127172	0.309599		10.48	0.474193	1	0.52504	1
10.5	0.243856	0.542595	0.127172	0.309599		10.5	0.474193	1	0.52504	1
10.52	0.243856	0.542595	0.127172	0.309599		10.52	0.474193	1	0.52504	1
10.54	0.243856	0.542595	0.127172	0.309599		10.54	0.474193	1	0.52504	1
10.56	0.243856	0.542595	0.127172	0.309599		10.56	0.474193	1	0.52504	1
10.58	0.243856	0.542595	0.127172	0.309599		10.58	0.474193	1	0.52504	1
10.6	0.243856	0.542595	0.127172	0.309599		10.6	0.474193	1	0.52504	1
10.62	0.243856	0.542595	0.127172	0.309599		10.62	0.474193	1	0.52504	1
10.64	0.243856	0.542595	0.127172	0.309599		10.64	0.474193	1	0.52504	1
10.66	0.243856	0.542595	0.127172	0.309599		10.66	0.474193	1	0.52504	1
10.68	0.243856	0.542595	0.127172	0.309599		10.68	0.474193	1	0.52504	1
10.7	0.243856	0.542595	0.127172	0.309599		10.7	0.474193	1	0.52504	1
10.72	0.243856	0.542595	0.127172	0.309599		10.72	0.474193	1	0.52504	1
10.74	0.243856	0.542595	0.127172	0.309599		10.74	0.474193	1	0.52504	1
10.76	0.243856	0.542595	0.127172	0.309599		10.76	0.474193	1	0.52504	1
10.78	0.243856	0.542595	0.127172	0.309599		10.78	0.474193	1	0.52504	1
10.8	0.243856	0.542595	0.127172	0.309599		10.8	0.474193	1	0.52504	1
10.82	0.243856	0.542595	0.127172	0.309599		10.82	0.474193	1	0.52504	1
10.84	0.243856	0.542595	0.127172	0.309599		10.84	0.474193	1	0.52504	1
10.86	0.243856	0.542595	0.127172	0.309599		10.86	0.474193	1	0.52504	1
10.88	0.243856	0.542595	0.127172	0.309599		10.88	0.474193	1	0.52504	1
10.9	0.243856	0.542595	0.127172	0.309599		10.9	0.474193	1	0.52504	1
10.92	0.243856	0.542595	0.127172	0.309599		10.92	0.474193	1	0.52504	1
10.94	0.243856	0.542595	0.127172	0.309599		10.94	0.474193	1	0.52504	1
10.96	0.243856	0.542595	0.127172	0.309599		10.96	0.474193	1	0.52504	1
10.98	0.243856	0.542595	0.127172	0.309599		10.98	0.474193	1	0.52504	1

## Sheet: Figure4b
	Frontal Inferior	Frontal Insular	Frontal Lateral	Frontal Medial	Frontal Opercular	Cingulate	Occipital Inferior	Occipital Lateral	Occipital Medial	Parietal Lateral	Parietal Medial	Temporal Inferior	Temporal Inferior	Temporal Superior	Amygdala	Hippocampus	PHC/ERC
P1-P2_coeff	-0.0111205	-0.0266787	-0.0194985	-0.0185337	-0.035267	-0.0203407	-0.010635	-0.0183181	-0.0155923	-0.018119	-0.0190166	-0.0229236	-0.0222932	-0.0406828	-0.0162731	-0.0179704	-0.0248601
P1-P2_error	0.00299294	0.00468483	0.00403875	0.00427911	0.00564409	0.00355732	0.00689444	0.00323277	0.0034705	0.00262884	0.00325083	0.00350137	0.0023682	0.00676553	0.00343522	0.00174	0.00353429
P1-P3_coeff	-0.00996888	-0.0278332	-0.0182209	-0.0186493	-0.0268028	-0.021693	-0.0068543	-0.0142381	-0.0147307	-0.0146302	-0.0260211	-0.0245762	-0.0254887	-0.0325481	-0.0345485	-0.0253191	-0.0371842
P1-P3_error	0.00306459	0.00387464	0.0043217	0.00380309	0.00457498	0.00308994	0.00568634	0.00373803	0.00445179	0.00410122	0.00519704	0.00339092	0.00292162	0.00551804	0.00349644	0.00245768	0.00330839
P2-P4_coeff	-0.0157112	-0.0357004	-0.0282546	-0.0235405	-0.0392642	-0.0235091	-0.0232768	-0.0217872	-0.0178385	-0.0242358	-0.0232392	-0.0319329	-0.0314558	-0.0347814	-0.0340334	-0.0316464	-0.0374942
P2-P4_error	0.00367014	0.00454566	0.00447533	0.00400218	0.00519562	0.00287968	0.00612253	0.00431209	0.00372781	0.00397422	0.00402011	0.00406676	0.00302258	0.0052264	0.00349897	0.00278463	0.00398271
P3-P4_coeff	-0.0122853	-0.0353402	-0.0222446	-0.0209667	-0.0310354	-0.0220597	-0.0131637	-0.0208042	-0.015259	-0.0188357	-0.0218272	-0.0318473	-0.0327063	-0.0374589	-0.0428439	-0.0350038	-0.0394757
P3-P4_error	0.00252503	0.0037222	0.0039947	0.00355379	0.00376702	0.00286692	0.00402321	0.00311265	0.00303924	0.00289311	0.00308277	0.00268221	0.00267009	0.0045092	0.00283809	0.00221451	0.00325656
P1-P1_coeff	-0.00263373	-0.00970585	-0.00837704	-0.00821509	-0.0124578	-0.00863453	-0.00522864	-0.00612574	-0.00693188	-0.00715898	-0.00964445	-0.0068148	-0.00504973	-0.0143967	-0.00784447	-0.0078049	-0.00698146
P1-P1_error	0.000678609	0.000645289	0.000689793	0.000688135	0.000735656	0.000610654	0.00115404	0.000667777	0.000659073	0.000653916	0.000683991	0.000668891	0.000546263	0.000866033	0.000616734	0.000381096	0.000658745

## Sheet: Figure5a
	Survival Probability								Survival Probability
time (year from baseline)	P1/A-	P1/A+	P2/A-	P2/A+	P3/A-	P3/A+		time (year from baseline)	P1/T-	P1/T+	P2/T-	P2/T+	P3/T-	P3/T+
0	1	1	1	1	1	1		0	1	1	1	1	1	1
0.02	1	1	1	1	1	1		0.02	1	1	1	1	1	1
0.04	1	1	1	1	1	1		0.04	1	1	1	1	1	1
0.06	1	1	1	1	1	1		0.06	1	1	1	1	1	1
0.08	1	1	1	1	0.994118	0.977778		0.08	1	1	1	1	0.994118	0.980769
0.1	1	1	1	1	0.994118	0.977778		0.1	1	1	1	1	0.994118	0.980769
0.12	1	1	1	1	0.994118	0.977778		0.12	1	1	1	1	0.994118	0.980769
0.14	1	1	1	1	0.994118	0.977778		0.14	1	1	1	1	0.994118	0.980769
0.16	1	1	1	1	0.994118	0.977778		0.16	1	1	1	1	0.994118	0.980769
0.18	1	1	1	1	0.994118	0.977778		0.18	1	1	1	1	0.994118	0.980769
0.2	1	1	1	1	0.994118	0.977778		0.2	1	1	1	1	0.994118	0.980769
0.22	1	1	1	1	0.994118	0.977778		0.22	1	1	1	1	0.994118	0.980769
0.24	1	1	1	1	0.994118	0.977778		0.24	1	1	1	1	0.994118	0.980769
0.26	1	1	1	1	0.982353	0.977778		0.26	1	1	1	1	0.982353	0.961538
0.28	1	1	1	1	0.976435	0.977778		0.28	1	1	1	1	0.976435	0.961538
0.3	1	1	1	1	0.976435	0.977778		0.3	1	1	1	1	0.976435	0.961538
0.32	1	1	1	1	0.976435	0.977778		0.32	1	1	1	1	0.976435	0.961538
0.34	1	1	1	1	0.976435	0.977778		0.34	1	1	1	1	0.976435	0.961538
0.36	1	1	1	1	0.976435	0.977778		0.36	1	1	1	1	0.976435	0.961538
0.38	1	1	1	1	0.970445	0.977778		0.38	1	1	1	1	0.970445	0.961538
0.4	1	1	1	1	0.970445	0.977778		0.4	1	1	1	1	0.970445	0.961538
0.42	1	1	1	1	0.970445	0.977778		0.42	1	1	1	1	0.970445	0.961538
0.44	1	1	1	1	0.970445	0.977778		0.44	1	1	1	1	0.970445	0.961538
0.46	1	1	1	1	0.970445	0.977778		0.46	1	1	1	1	0.970445	0.961538
0.48	1	1	1	1	0.952474	0.955556		0.48	1	1	1	1	0.952474	0.941506
0.5	1	1	1	1	0.928512	0.955556		0.5	1	1	1	1	0.928512	0.941506
0.52	1	1	0.994624	1	0.928512	0.955556		0.52	1	1	0.994624	1	0.928512	0.941506
0.54	1	1	0.994624	1	0.928512	0.955556		0.54	1	1	0.994624	1	0.928512	0.941506
0.56	1	1	0.994624	1	0.916453	0.955556		0.56	1	1	0.994624	1	0.916453	0.941506
0.58	1	1	0.989128	1	0.910424	0.955556		0.58	1	1	0.989128	1	0.910424	0.941506
0.6	1	1	0.983603	1	0.904395	0.955556		0.6	1	1	0.983603	1	0.904395	0.941506
0.62	1	1	0.983603	1	0.904395	0.955556		0.62	1	1	0.983603	1	0.904395	0.941506
0.64	1	1	0.978014	1	0.892336	0.955556		0.64	1	1	0.978014	1	0.892336	0.941506
0.66	1	1	0.978014	1	0.892336	0.955556		0.66	1	1	0.978014	1	0.892336	0.941506
0.68	1	1	0.978014	1	0.892336	0.955556		0.68	1	1	0.978014	1	0.892336	0.941506
0.7	1	1	0.978014	1	0.886266	0.933333		0.7	1	1	0.978014	1	0.886266	0.941506
0.72	1	1	0.978014	1	0.886266	0.933333		0.72	1	1	0.978014	1	0.886266	0.941506
0.74	1	1	0.978014	1	0.886266	0.933333		0.74	1	1	0.978014	1	0.886266	0.941506
0.76	1	1	0.978014	1	0.886266	0.933333		0.76	1	1	0.978014	1	0.886266	0.941506
0.78	1	1	0.978014	1	0.886266	0.933333		0.78	1	1	0.978014	1	0.886266	0.941506
0.8	1	1	0.978014	1	0.886266	0.933333		0.8	1	1	0.978014	1	0.886266	0.941506
0.82	1	1	0.978014	1	0.886266	0.933333		0.82	1	1	0.978014	1	0.886266	0.941506
0.84	1	1	0.978014	1	0.886266	0.933333		0.84	1	1	0.978014	1	0.886266	0.941506
0.86	1	1	0.978014	1	0.886266	0.933333		0.86	1	1	0.978014	1	0.886266	0.941506
0.88	1	1	0.978014	1	0.886266	0.933333		0.88	1	1	0.978014	1	0.886266	0.941506
0.9	1	1	0.978014	1	0.886266	0.933333		0.9	1	1	0.978014	1	0.886266	0.941506
0.92	1	1	0.978014	1	0.886266	0.933333		0.92	1	1	0.978014	1	0.886266	0.941506
0.94	1	1	0.978014	1	0.880196	0.933333		0.94	1	1	0.978014	1	0.880196	0.941506
0.96	1	1	0.978014	1	0.880196	0.933333		0.96	1	1	0.978014	1	0.880196	0.941506
0.98	1	1	0.978014	1	0.880196	0.933333		0.98	1	1	0.978014	1	0.880196	0.941506
1	1	1	0.978014	1	0.880196	0.933333		1	1	1	0.978014	1	0.880196	0.941506
1.02	1	1	0.960648	1	0.861243	0.911111		1.02	1	1	0.960648	0.989247	0.861243	0.900571
1.04	1	1	0.960648	1	0.841912	0.887749		1.04	1	1	0.960648	0.989247	0.841912	0.900571
1.06	1	1	0.960648	1	0.835283	0.863756		1.06	1	1	0.960648	0.989247	0.835283	0.900571
1.08	1	1	0.954606	1	0.828601	0.863756		1.08	1	1	0.954606	0.989247	0.828601	0.900571
1.1	1	1	0.954606	1	0.828601	0.863756		1.1	1	1	0.954606	0.989247	0.828601	0.900571
1.12	1	1	0.954606	1	0.821579	0.863756		1.12	1	1	0.954606	0.989247	0.821579	0.878057
1.14	1	1	0.954606	1	0.807414	0.863756		1.14	1	1	0.954606	0.989247	0.807414	0.878057
1.16	1	1	0.948367	1	0.800331	0.863756		1.16	1	1	0.948367	0.989247	0.800331	0.878057
1.18	1	1	0.942128	1	0.800331	0.863756		1.18	1	1	0.942128	0.989247	0.800331	0.878057
1.2	1	1	0.935847	1	0.800331	0.863756		1.2	1	1	0.935847	0.989247	0.800331	0.878057
1.22	1	1	0.935847	1	0.793249	0.863756		1.22	1	1	0.935847	0.989247	0.793249	0.878057
1.24	1	1	0.935847	1	0.793249	0.863756		1.24	1	1	0.935847	0.989247	0.793249	0.878057
1.26	1	1	0.935847	1	0.793249	0.863756		1.26	1	1	0.935847	0.989247	0.793249	0.878057
1.28	1	1	0.935847	1	0.793249	0.863756		1.28	1	1	0.935847	0.989247	0.793249	0.878057
1.3	1	1	0.935847	1	0.793249	0.863756		1.3	1	1	0.935847	0.989247	0.793249	0.878057
1.32	1	1	0.935847	1	0.793249	0.863756		1.32	1	1	0.935847	0.989247	0.793249	0.878057
1.34	1	1	0.935847	1	0.793249	0.863756		1.34	1	1	0.935847	0.989247	0.793249	0.878057
1.36	1	1	0.935847	1	0.793249	0.863756		1.36	1	1	0.935847	0.989247	0.793249	0.878057
1.38	1	1	0.935847	1	0.793249	0.863756		1.38	1	1	0.935847	0.989247	0.793249	0.878057
1.4	1	1	0.935847	1	0.793249	0.863756		1.4	1	1	0.935847	0.989247	0.793249	0.878057
1.42	1	1	0.935847	1	0.793249	0.863756		1.42	1	1	0.935847	0.989247	0.793249	0.878057
1.44	1	1	0.935847	1	0.793249	0.863756		1.44	1	1	0.935847	0.989247	0.793249	0.878057
1.46	1	1	0.935847	1	0.793249	0.863756		1.46	1	1	0.935847	0.989247	0.793249	0.878057
1.48	1	1	0.935847	1	0.793249	0.863756		1.48	1	1	0.935847	0.989247	0.793249	0.878057
1.5	1	1	0.935847	1	0.793249	0.863756		1.5	1	1	0.935847	0.989247	0.793249	0.878057
1.52	1	1	0.935847	1	0.793249	0.863756		1.52	1	1	0.935847	0.989247	0.793249	0.878057
1.54	1	1	0.935847	1	0.793249	0.863756		1.54	1	1	0.935847	0.989247	0.793249	0.878057
1.56	1	1	0.935847	1	0.786037	0.863756		1.56	1	1	0.935847	0.989247	0.786037	0.878057
1.58	1	1	0.935847	1	0.786037	0.863756		1.58	1	1	0.935847	0.989247	0.786037	0.878057
1.6	1	1	0.935847	1	0.786037	0.863756		1.6	1	1	0.935847	0.989247	0.786037	0.878057
1.62	1	1	0.935847	1	0.786037	0.863756		1.62	1	1	0.935847	0.989247	0.786037	0.878057
1.64	1	1	0.935847	1	0.786037	0.863756		1.64	1	1	0.935847	0.989247	0.786037	0.878057
1.66	1	1	0.935847	1	0.786037	0.863756		1.66	1	1	0.935847	0.989247	0.786037	0.878057
1.68	1	1	0.935847	1	0.786037	0.863756		1.68	1	1	0.935847	0.989247	0.786037	0.878057
1.7	1	1	0.935847	1	0.786037	0.863756		1.7	1	1	0.935847	0.989247	0.786037	0.878057
1.72	1	1	0.935847	1	0.786037	0.863756		1.72	1	1	0.935847	0.989247	0.786037	0.878057
1.74	1	1	0.935847	1	0.786037	0.863756		1.74	1	1	0.935847	0.989247	0.786037	0.878057
1.76	1	1	0.935847	1	0.786037	0.863756		1.76	1	1	0.935847	0.989247	0.786037	0.878057
1.78	1	1	0.935847	1	0.786037	0.863756		1.78	1	1	0.935847	0.989247	0.786037	0.878057
1.8	1	1	0.935847	1	0.786037	0.863756		1.8	1	1	0.935847	0.989247	0.786037	0.878057
1.82	1	1	0.935847	1	0.786037	0.863756		1.82	1	1	0.935847	0.989247	0.786037	0.878057
1.84	1	1	0.935847	1	0.786037	0.863756		1.84	1	1	0.935847	0.989247	0.786037	0.878057
1.86	1	1	0.935847	1	0.786037	0.863756		1.86	1	1	0.935847	0.989247	0.786037	0.878057
1.88	1	1	0.935847	1	0.786037	0.863756		1.88	1	1	0.935847	0.989247	0.786037	0.878057
1.9	1	1	0.935847	1	0.786037	0.863756		1.9	1	1	0.935847	0.989247	0.786037	0.878057
1.92	1	1	0.935847	1	0.786037	0.863756		1.92	1	1	0.935847	0.989247	0.786037	0.878057
1.94	1	1	0.935847	1	0.786037	0.863756		1.94	1	1	0.935847	0.989247	0.786037	0.878057
1.96	1	1	0.935847	1	0.778759	0.837582		1.96	1	1	0.935847	0.989247	0.778759	0.85495
1.98	1	1	0.922284	1	0.771481	0.837582		1.98	1	1	0.922284	0.989247	0.771481	0.831844
2	1	1	0.922284	1	0.756642	0.810563		2	1	1	0.922284	0.989247	0.756642	0.78563
2.02	1	1	0.894853	0.962963	0.7412	0.810563		2.02	1	1	0.894853	0.976565	0.7412	0.78563
2.04	1	1	0.880759	0.962963	0.725427	0.781614		2.04	1	1	0.880759	0.963544	0.725427	0.761079
2.06	1	1	0.865171	0.962963	0.680285	0.781614		2.06	1	1	0.865171	0.963544	0.680285	0.705671
2.08	1	1	0.856931	0.962963	0.641265	0.742533		2.08	1	1	0.856931	0.94872	0.641265	0.646865
2.1	1	1	0.856931	0.962963	0.62024	0.742533		2.1	1	1	0.856931	0.933418	0.62024	0.646865
2.12	1	1	0.856931	0.962963	0.62024	0.742533		2.12	1	1	0.856931	0.933418	0.62024	0.646865
2.14	1	1	0.856931	0.962963	0.608754	0.742533		2.14	1	1	0.856931	0.933418	0.608754	0.646865
2.16	1	1	0.856931	0.962963	0.608754	0.742533		2.16	1	1	0.856931	0.933418	0.608754	0.646865
2.18	1	1	0.847514	0.962963	0.597268	0.742533		2.18	1	1	0.847514	0.916133	0.597268	0.646865
2.2	1	1	0.847514	0.962963	0.597268	0.742533		2.2	1	1	0.847514	0.916133	0.597268	0.646865
2.22	1	1	0.82868	0.962963	0.597268	0.742533		2.22	1	1	0.82868	0.916133	0.597268	0.646865
2.24	1	1	0.82868	0.962963	0.597268	0.742533		2.24	1	1	0.82868	0.916133	0.597268	0.646865
2.26	1	1	0.82868	0.962963	0.597268	0.742533		2.26	1	1	0.82868	0.916133	0.597268	0.646865
2.28	1	1	0.82868	0.962963	0.597268	0.742533		2.28	1	1	0.82868	0.916133	0.597268	0.646865
2.3	1	1	0.819264	0.937622	0.597268	0.742533		2.3	1	1	0.819264	0.898847	0.597268	0.646865
2.32	1	1	0.819264	0.937622	0.597268	0.742533		2.32	1	1	0.819264	0.898847	0.597268	0.646865
2.34	1	1	0.819264	0.937622	0.597268	0.742533		2.34	1	1	0.819264	0.898847	0.597268	0.646865
2.36	1	1	0.819264	0.937622	0.597268	0.742533		2.36	1	1	0.819264	0.898847	0.597268	0.646865
2.38	1	1	0.819264	0.937622	0.597268	0.742533		2.38	1	1	0.819264	0.898847	0.597268	0.646865
2.4	1	1	0.819264	0.937622	0.597268	0.742533		2.4	1	1	0.819264	0.898847	0.597268	0.646865
2.42	1	1	0.819264	0.937622	0.597268	0.742533		2.42	1	1	0.819264	0.898847	0.597268	0.646865
2.44	1	1	0.819264	0.937622	0.597268	0.742533		2.44	1	1	0.819264	0.898847	0.597268	0.646865
2.46	1	1	0.819264	0.937622	0.597268	0.742533		2.46	1	1	0.819264	0.898847	0.597268	0.646865
2.48	1	1	0.819264	0.937622	0.597268	0.742533		2.48	1	1	0.819264	0.898847	0.597268	0.646865
2.5	1	1	0.819264	0.937622	0.597268	0.742533		2.5	1	1	0.819264	0.898847	0.597268	0.646865
2.52	1	1	0.819264	0.937622	0.597268	0.742533		2.52	1	1	0.819264	0.898847	0.597268	0.646865
2.54	1	1	0.819264	0.937622	0.597268	0.742533		2.54	1	1	0.819264	0.898847	0.597268	0.646865
2.56	1	1	0.819264	0.937622	0.597268	0.742533		2.56	1	1	0.819264	0.898847	0.597268	0.646865
2.58	1	1	0.819264	0.937622	0.597268	0.742533		2.58	1	1	0.819264	0.898847	0.597268	0.646865
2.6	1	1	0.819264	0.937622	0.597268	0.742533		2.6	1	1	0.819264	0.898847	0.597268	0.646865
2.62	1	1	0.819264	0.937622	0.597268	0.742533		2.62	1	1	0.819264	0.898847	0.597268	0.646865
2.64	1	1	0.819264	0.937622	0.597268	0.742533		2.64	1	1	0.819264	0.898847	0.597268	0.646865
2.66	1	1	0.819264	0.937622	0.597268	0.742533		2.66	1	1	0.819264	0.898847	0.597268	0.646865
2.68	1	1	0.819264	0.937622	0.597268	0.742533		2.68	1	1	0.819264	0.898847	0.597268	0.646865
2.7	1	1	0.819264	0.937622	0.597268	0.742533		2.7	1	1	0.819264	0.898847	0.597268	0.646865
2.72	1	1	0.819264	0.937622	0.597268	0.742533		2.72	1	1	0.819264	0.898847	0.597268	0.646865
2.74	1	1	0.819264	0.937622	0.597268	0.742533		2.74	1	1	0.819264	0.898847	0.597268	0.646865
2.76	1	1	0.819264	0.937622	0.597268	0.742533		2.76	1	1	0.819264	0.898847	0.597268	0.646865
2.78	1	1	0.819264	0.937622	0.597268	0.742533		2.78	1	1	0.819264	0.898847	0.597268	0.646865
2.8	1	1	0.819264	0.937622	0.597268	0.742533		2.8	1	1	0.819264	0.898847	0.597268	0.646865
2.82	1	1	0.819264	0.937622	0.597268	0.742533		2.82	1	1	0.819264	0.898847	0.597268	0.646865
2.84	1	1	0.819264	0.937622	0.597268	0.742533		2.84	1	1	0.819264	0.898847	0.597268	0.646865
2.86	1	1	0.819264	0.937622	0.597268	0.742533		2.86	1	1	0.819264	0.898847	0.597268	0.646865
2.88	1	1	0.819264	0.937622	0.597268	0.742533		2.88	1	1	0.819264	0.898847	0.597268	0.646865
2.9	1	1	0.819264	0.937622	0.597268	0.742533		2.9	1	1	0.819264	0.898847	0.597268	0.646865
2.92	1	1	0.819264	0.937622	0.597268	0.742533		2.92	1	1	0.819264	0.898847	0.597268	0.646865
2.94	1	1	0.819264	0.937622	0.597268	0.742533		2.94	1	1	0.819264	0.898847	0.597268	0.646865
2.96	1	1	0.819264	0.937622	0.597268	0.742533		2.96	1	1	0.819264	0.898847	0.597268	0.646865
2.98	1	1	0.819264	0.937622	0.597268	0.742533		2.98	1	1	0.819264	0.898847	0.597268	0.646865
3	1	1	0.819264	0.937622	0.597268	0.742533		3	1	1	0.819264	0.898847	0.597268	0.646865
3.02	1	1	0.819264	0.937622	0.597268	0.742533		3.02	1	1	0.819264	0.898847	0.597268	0.646865
3.04	1	1	0.819264	0.937622	0.571005	0.742533		3.04	1	1	0.819264	0.898847	0.571005	0.646865
3.06	1	1	0.797842	0.937622	0.557409	0.742533		3.06	1	1	0.797842	0.858434	0.557409	0.646865
3.08	1	1	0.797842	0.937622	0.528786	0.742533		3.08	1	1	0.797842	0.858434	0.528786	0.608814
3.1	1	1	0.774376	0.937622	0.514097	0.742533		3.1	1	1	0.774376	0.858434	0.514097	0.608814
3.12	1	1	0.774376	0.937622	0.514097	0.742533		3.12	1	1	0.774376	0.858434	0.514097	0.608814
3.14	1	1	0.774376	0.937622	0.499409	0.742533		3.14	1	1	0.774376	0.858434	0.499409	0.608814
3.16	1	1	0.774376	0.937622	0.499409	0.742533		3.16	1	1	0.774376	0.858434	0.499409	0.608814
3.18	1	1	0.774376	0.937622	0.499409	0.742533		3.18	1	1	0.774376	0.858434	0.499409	0.608814
3.2	1	1	0.774376	0.937622	0.499409	0.742533		3.2	1	1	0.774376	0.858434	0.499409	0.608814
3.22	1	1	0.774376	0.937622	0.499409	0.742533		3.22	1	1	0.774376	0.858434	0.499409	0.608814
3.24	1	1	0.774376	0.937622	0.48472	0.742533		3.24	1	1	0.774376	0.858434	0.48472	0.608814
3.26	1	1	0.774376	0.937622	0.48472	0.742533		3.26	1	1	0.774376	0.858434	0.48472	0.608814
3.28	1	1	0.774376	0.937622	0.48472	0.742533		3.28	1	1	0.774376	0.858434	0.48472	0.608814
3.3	1	1	0.774376	0.937622	0.48472	0.742533		3.3	1	1	0.774376	0.858434	0.48472	0.608814
3.32	1	1	0.774376	0.937622	0.48472	0.742533		3.32	1	1	0.774376	0.858434	0.48472	0.608814
3.34	1	1	0.774376	0.937622	0.48472	0.742533		3.34	1	1	0.774376	0.858434	0.48472	0.608814
3.36	1	1	0.774376	0.937622	0.48472	0.742533		3.36	1	1	0.774376	0.858434	0.48472	0.608814
3.38	1	1	0.774376	0.937622	0.48472	0.742533		3.38	1	1	0.774376	0.858434	0.48472	0.608814
3.4	1	1	0.774376	0.937622	0.48472	0.742533		3.4	1	1	0.774376	0.858434	0.48472	0.608814
3.42	1	1	0.774376	0.937622	0.48472	0.742533		3.42	1	1	0.774376	0.858434	0.48472	0.608814
3.44	1	1	0.774376	0.937622	0.48472	0.742533		3.44	1	1	0.774376	0.858434	0.48472	0.608814
3.46	1	1	0.774376	0.937622	0.48472	0.742533		3.46	1	1	0.774376	0.858434	0.48472	0.608814
3.48	1	1	0.774376	0.937622	0.48472	0.742533		3.48	1	1	0.774376	0.858434	0.48472	0.608814
3.5	1	1	0.774376	0.937622	0.48472	0.742533		3.5	1	1	0.774376	0.858434	0.48472	0.608814
3.52	1	1	0.774376	0.937622	0.48472	0.742533		3.52	1	1	0.774376	0.858434	0.48472	0.608814
3.54	1	1	0.774376	0.937622	0.48472	0.742533		3.54	1	1	0.774376	0.858434	0.48472	0.608814
3.56	1	1	0.774376	0.937622	0.48472	0.742533		3.56	1	1	0.774376	0.858434	0.48472	0.608814
3.58	1	1	0.774376	0.937622	0.48472	0.742533		3.58	1	1	0.774376	0.858434	0.48472	0.608814
3.6	1	1	0.774376	0.937622	0.48472	0.742533		3.6	1	1	0.774376	0.858434	0.48472	0.608814
3.62	1	1	0.774376	0.937622	0.48472	0.742533		3.62	1	1	0.774376	0.858434	0.48472	0.608814
3.64	1	1	0.774376	0.937622	0.48472	0.742533		3.64	1	1	0.774376	0.858434	0.48472	0.608814
3.66	1	1	0.774376	0.937622	0.48472	0.742533		3.66	1	1	0.774376	0.858434	0.48472	0.608814
3.68	1	1	0.774376	0.937622	0.48472	0.742533		3.68	1	1	0.774376	0.858434	0.48472	0.608814
3.7	1	1	0.774376	0.937622	0.48472	0.742533		3.7	1	1	0.774376	0.858434	0.48472	0.608814
3.72	1	1	0.774376	0.937622	0.48472	0.742533		3.72	1	1	0.774376	0.858434	0.48472	0.608814
3.74	1	1	0.774376	0.937622	0.48472	0.742533		3.74	1	1	0.774376	0.858434	0.48472	0.608814
3.76	1	1	0.774376	0.937622	0.48472	0.742533		3.76	1	1	0.774376	0.858434	0.48472	0.608814
3.78	1	1	0.774376	0.937622	0.48472	0.742533		3.78	1	1	0.774376	0.858434	0.48472	0.608814
3.8	1	1	0.774376	0.937622	0.48472	0.742533		3.8	1	1	0.774376	0.858434	0.48472	0.608814
3.82	1	1	0.774376	0.937622	0.48472	0.742533		3.82	1	1	0.774376	0.858434	0.48472	0.608814
3.84	1	1	0.774376	0.937622	0.48472	0.742533		3.84	1	1	0.774376	0.858434	0.48472	0.608814
3.86	1	1	0.774376	0.937622	0.48472	0.742533		3.86	1	1	0.774376	0.858434	0.48472	0.608814
3.88	1	1	0.774376	0.937622	0.48472	0.742533		3.88	1	1	0.774376	0.858434	0.48472	0.608814
3.9	1	1	0.774376	0.937622	0.48472	0.742533		3.9	1	1	0.774376	0.858434	0.48472	0.608814
3.92	1	1	0.774376	0.937622	0.48472	0.742533		3.92	1	1	0.774376	0.858434	0.48472	0.608814
3.94	0.994413	1	0.774376	0.937622	0.48472	0.742533		3.94	0.994413	1	0.774376	0.858434	0.48472	0.608814
3.96	0.994413	1	0.774376	0.937622	0.48472	0.742533		3.96	0.994413	1	0.774376	0.858434	0.48472	0.608814
3.98	0.994413	1	0.774376	0.937622	0.468563	0.742533		3.98	0.994413	1	0.774376	0.858434	0.468563	0.608814
4	0.994413	1	0.744868	0.892973	0.452405	0.742533		4	0.994413	1	0.744868	0.828833	0.452405	0.565327
4.02	0.994413	1	0.744868	0.892973	0.436248	0.742533		4.02	0.994413	1	0.744868	0.828833	0.436248	0.565327
4.04	0.987998	1	0.713171	0.845975	0.436248	0.742533		4.04	0.987998	1	0.713171	0.828833	0.436248	0.565327
4.06	0.987998	1	0.713171	0.845975	0.401348	0.66828		4.06	0.987998	1	0.713171	0.828833	0.401348	0.518217
4.08	0.980218	0.988095	0.675583	0.845975	0.401348	0.66828		4.08	0.980218	1	0.675583	0.792796	0.401348	0.518217
4.1	0.980218	0.988095	0.633359	0.845975	0.401348	0.66828		4.1	0.980218	1	0.633359	0.792796	0.401348	0.518217
4.12	0.980218	0.988095	0.611519	0.845975	0.401348	0.66828		4.12	0.980218	1	0.611519	0.792796	0.401348	0.518217
4.14	0.970793	0.988095	0.58887	0.775477	0.401348	0.66828		4.14	0.970793	1	0.58887	0.75107	0.401348	0.518217
4.16	0.970793	0.988095	0.58887	0.775477	0.401348	0.66828		4.16	0.970793	1	0.58887	0.75107	0.401348	0.518217
4.18	0.970793	0.988095	0.58887	0.775477	0.401348	0.66828		4.18	0.970793	1	0.58887	0.75107	0.401348	0.518217
4.2	0.970793	0.988095	0.58887	0.775477	0.401348	0.66828		4.2	0.970793	1	0.58887	0.75107	0.401348	0.518217
4.22	0.970793	0.988095	0.560829	0.689313	0.401348	0.66828		4.22	0.970793	1	0.560829	0.75107	0.401348	0.518217
4.24	0.970793	0.988095	0.560829	0.689313	0.401348	0.66828		4.24	0.970793	1	0.560829	0.75107	0.401348	0.518217
4.26	0.970793	0.988095	0.560829	0.689313	0.401348	0.66828		4.26	0.970793	1	0.560829	0.75107	0.401348	0.518217
4.28	0.970793	0.988095	0.531311	0.689313	0.401348	0.66828		4.28	0.970793	1	0.531311	0.75107	0.401348	0.518217
4.3	0.970793	0.988095	0.531311	0.689313	0.401348	0.66828		4.3	0.970793	1	0.531311	0.75107	0.401348	0.518217
4.32	0.970793	0.988095	0.531311	0.689313	0.401348	0.66828		4.32	0.970793	1	0.531311	0.75107	0.401348	0.518217
4.34	0.957495	0.988095	0.531311	0.689313	0.401348	0.66828		4.34	0.957495	1	0.531311	0.75107	0.401348	0.518217
4.36	0.957495	0.988095	0.531311	0.689313	0.401348	0.66828		4.36	0.957495	1	0.531311	0.75107	0.401348	0.518217
4.38	0.957495	0.988095	0.498104	0.689313	0.401348	0.66828		4.38	0.957495	1	0.498104	0.75107	0.401348	0.518217
4.4	0.957495	0.988095	0.498104	0.689313	0.401348	0.66828		4.4	0.957495	1	0.498104	0.75107	0.401348	0.518217
4.42	0.957495	0.988095	0.498104	0.689313	0.401348	0.66828		4.42	0.957495	1	0.498104	0.75107	0.401348	0.518217
4.44	0.957495	0.988095	0.498104	0.689313	0.401348	0.66828		4.44	0.957495	1	0.498104	0.75107	0.401348	0.518217
4.46	0.957495	0.988095	0.498104	0.689313	0.401348	0.66828		4.46	0.957495	1	0.498104	0.75107	0.401348	0.518217
4.48	0.957495	0.988095	0.462525	0.590839	0.401348	0.66828		4.48	0.957495	1	0.462525	0.675963	0.401348	0.518217
4.5	0.957495	0.988095	0.462525	0.590839	0.401348	0.66828		4.5	0.957495	1	0.462525	0.675963	0.401348	0.518217
4.52	0.957495	0.988095	0.462525	0.590839	0.401348	0.66828		4.52	0.957495	1	0.462525	0.675963	0.401348	0.518217
4.54	0.957495	0.988095	0.462525	0.590839	0.401348	0.66828		4.54	0.957495	1	0.462525	0.675963	0.401348	0.518217
4.56	0.957495	0.988095	0.462525	0.590839	0.401348	0.66828		4.56	0.957495	1	0.462525	0.675963	0.401348	0.518217
4.58	0.957495	0.988095	0.462525	0.590839	0.401348	0.66828		4.58	0.957495	1	0.462525	0.675963	0.401348	0.518217
4.6	0.957495	0.988095	0.462525	0.590839	0.401348	0.66828		4.6	0.957495	1	0.462525	0.675963	0.401348	0.518217
4.62	0.957495	0.988095	0.462525	0.590839	0.401348	0.66828		4.62	0.957495	1	0.462525	0.675963	0.401348	0.518217
4.64	0.957495	0.988095	0.462525	0.590839	0.401348	0.66828		4.64	0.957495	1	0.462525	0.675963	0.401348	0.518217
4.66	0.957495	0.988095	0.462525	0.590839	0.401348	0.66828		4.66	0.957495	1	0.462525	0.675963	0.401348	0.518217
4.68	0.957495	0.988095	0.462525	0.590839	0.401348	0.66828		4.68	0.957495	1	0.462525	0.675963	0.401348	0.518217
4.7	0.957495	0.988095	0.462525	0.590839	0.401348	0.66828		4.7	0.957495	1	0.462525	0.675963	0.401348	0.518217
4.72	0.957495	0.988095	0.462525	0.590839	0.401348	0.66828		4.72	0.957495	1	0.462525	0.675963	0.401348	0.518217
4.74	0.957495	0.988095	0.462525	0.590839	0.376264	0.66828		4.74	0.957495	1	0.462525	0.675963	0.376264	0.518217
4.76	0.957495	0.988095	0.462525	0.590839	0.376264	0.66828		4.76	0.957495	1	0.462525	0.675963	0.376264	0.518217
4.78	0.957495	0.988095	0.462525	0.590839	0.376264	0.66828		4.78	0.957495	1	0.462525	0.675963	0.376264	0.518217
4.8	0.957495	0.988095	0.462525	0.590839	0.376264	0.66828		4.8	0.957495	1	0.462525	0.675963	0.376264	0.518217
4.82	0.957495	0.988095	0.462525	0.590839	0.376264	0.66828		4.82	0.957495	1	0.462525	0.675963	0.376264	0.518217
4.84	0.957495	0.988095	0.462525	0.590839	0.376264	0.66828		4.84	0.957495	1	0.462525	0.675963	0.376264	0.518217
4.86	0.957495	0.988095	0.462525	0.590839	0.376264	0.66828		4.86	0.957495	1	0.462525	0.675963	0.376264	0.518217
4.88	0.957495	0.988095	0.462525	0.590839	0.376264	0.66828		4.88	0.957495	1	0.462525	0.675963	0.376264	0.518217
4.9	0.957495	0.988095	0.462525	0.590839	0.376264	0.66828		4.9	0.957495	1	0.462525	0.675963	0.376264	0.518217
4.92	0.957495	0.988095	0.462525	0.590839	0.376264	0.66828		4.92	0.957495	1	0.462525	0.675963	0.376264	0.518217
4.94	0.957495	0.988095	0.462525	0.590839	0.376264	0.66828		4.94	0.957495	1	0.462525	0.675963	0.376264	0.518217
4.96	0.957495	0.988095	0.462525	0.590839	0.376264	0.66828		4.96	0.957495	1	0.462525	0.675963	0.376264	0.518217
4.98	0.957495	0.988095	0.462525	0.590839	0.376264	0.66828		4.98	0.957495	1	0.462525	0.675963	0.376264	0.518217
5	0.957495	0.988095	0.462525	0.590839	0.376264	0.66828		5	0.957495	1	0.462525	0.675963	0.376264	0.518217
5.02	0.942534	0.988095	0.462525	0.590839	0.376264	0.66828		5.02	0.942534	1	0.462525	0.675963	0.376264	0.518217
5.04	0.942534	0.988095	0.462525	0.590839	0.35118	0.66828		5.04	0.942534	1	0.462525	0.675963	0.35118	0.431847
5.06	0.942534	0.988095	0.373758	0.44313	0.326095	0.66828		5.06	0.942534	1	0.373758	0.579397	0.326095	0.431847
5.08	0.942534	0.988095	0.373758	0.44313	0.326095	0.66828		5.08	0.942534	1	0.373758	0.579397	0.326095	0.431847
5.1	0.942534	0.988095	0.373758	0.44313	0.275927	0.66828		5.1	0.942534	1	0.373758	0.579397	0.275927	0.345478
5.12	0.942534	0.988095	0.373758	0.44313	0.275927	0.66828		5.12	0.942534	1	0.373758	0.579397	0.275927	0.345478
5.14	0.942534	0.988095	0.373758	0.44313	0.225758	0.534624		5.14	0.942534	1	0.373758	0.579397	0.225758	0.345478
5.16	0.942534	0.988095	0.373758	0.44313	0.225758	0.534624		5.16	0.942534	1	0.373758	0.579397	0.225758	0.345478
5.18	0.942534	0.988095	0.373758	0.44313	0.200674	0.400968		5.18	0.942534	1	0.373758	0.579397	0.200674	0.259108
5.2	0.942534	0.988095	0.373758	0.44313	0.200674	0.400968		5.2	0.942534	1	0.373758	0.579397	0.200674	0.259108
5.22	0.942534	0.988095	0.373758	0.44313	0.200674	0.400968		5.22	0.942534	1	0.373758	0.579397	0.200674	0.259108
5.24	0.942534	0.988095	0.373758	0.44313	0.200674	0.400968		5.24	0.942534	1	0.373758	0.579397	0.200674	0.259108
5.26	0.942534	0.988095	0.373758	0.44313	0.200674	0.400968		5.26	0.942534	1	0.373758	0.579397	0.200674	0.259108
5.28	0.942534	0.988095	0.373758	0.44313	0.200674	0.400968		5.28	0.942534	1	0.373758	0.579397	0.200674	0.259108
5.3	0.942534	0.988095	0.373758	0.44313	0.200674	0.400968		5.3	0.942534	1	0.373758	0.579397	0.200674	0.259108
5.32	0.942534	0.988095	0.373758	0.44313	0.17559	0.400968		5.32	0.942534	1	0.373758	0.579397	0.17559	0.259108
5.34	0.942534	0.988095	0.373758	0.44313	0.17559	0.400968		5.34	0.942534	1	0.373758	0.579397	0.17559	0.259108
5.36	0.942534	0.988095	0.373758	0.44313	0.17559	0.400968		5.36	0.942534	1	0.373758	0.579397	0.17559	0.259108
5.38	0.942534	0.988095	0.373758	0.44313	0.17559	0.400968		5.38	0.942534	1	0.373758	0.579397	0.17559	0.259108
5.4	0.942534	0.988095	0.373758	0.44313	0.17559	0.400968		5.4	0.942534	1	0.373758	0.579397	0.17559	0.259108
5.42	0.942534	0.988095	0.373758	0.44313	0.17559	0.400968		5.42	0.942534	1	0.373758	0.579397	0.17559	0.259108
5.44	0.942534	0.988095	0.373758	0.44313	0.17559	0.400968		5.44	0.942534	1	0.373758	0.579397	0.17559	0.259108
5.46	0.942534	0.988095	0.373758	0.44313	0.17559	0.400968		5.46	0.942534	1	0.373758	0.579397	0.17559	0.259108
5.48	0.942534	0.988095	0.373758	0.44313	0.17559	0.400968		5.48	0.942534	1	0.373758	0.579397	0.17559	0.259108
5.5	0.942534	0.988095	0.373758	0.44313	0.17559	0.400968		5.5	0.942534	1	0.373758	0.579397	0.17559	0.259108
5.52	0.942534	0.988095	0.320364	0.44313	0.17559	0.400968		5.52	0.942534	1	0.320364	0.463518	0.17559	0.259108
5.54	0.942534	0.988095	0.320364	0.44313	0.17559	0.400968		5.54	0.942534	1	0.320364	0.463518	0.17559	0.259108
5.56	0.942534	0.988095	0.320364	0.44313	0.17559	0.400968		5.56	0.942534	1	0.320364	0.463518	0.17559	0.259108
5.58	0.942534	0.988095	0.320364	0.44313	0.17559	0.400968		5.58	0.942534	1	0.320364	0.463518	0.17559	0.259108
5.6	0.942534	0.988095	0.320364	0.44313	0.17559	0.400968		5.6	0.942534	1	0.320364	0.463518	0.17559	0.259108
5.62	0.942534	0.988095	0.320364	0.44313	0.17559	0.400968		5.62	0.942534	1	0.320364	0.463518	0.17559	0.259108
5.64	0.942534	0.988095	0.320364	0.44313	0.17559	0.400968		5.64	0.942534	1	0.320364	0.463518	0.17559	0.259108
5.66	0.942534	0.988095	0.320364	0.44313	0.17559	0.400968		5.66	0.942534	1	0.320364	0.463518	0.17559	0.259108
5.68	0.942534	0.988095	0.320364	0.44313	0.150506	0.400968		5.68	0.942534	1	0.320364	0.463518	0.150506	0.259108
5.7	0.942534	0.988095	0.320364	0.44313	0.150506	0.400968		5.7	0.942534	1	0.320364	0.463518	0.150506	0.259108
5.72	0.942534	0.988095	0.320364	0.44313	0.150506	0.400968		5.72	0.942534	1	0.320364	0.463518	0.150506	0.259108
5.74	0.942534	0.988095	0.320364	0.44313	0.150506	0.400968		5.74	0.942534	1	0.320364	0.463518	0.150506	0.259108
5.76	0.942534	0.988095	0.320364	0.44313	0.150506	0.400968		5.76	0.942534	1	0.320364	0.463518	0.150506	0.259108
5.78	0.942534	0.988095	0.320364	0.44313	0.150506	0.400968		5.78	0.942534	1	0.320364	0.463518	0.150506	0.259108
5.8	0.942534	0.988095	0.320364	0.44313	0.150506	0.400968		5.8	0.942534	1	0.320364	0.463518	0.150506	0.259108
5.82	0.942534	0.988095	0.320364	0.44313	0.150506	0.400968		5.82	0.942534	1	0.320364	0.463518	0.150506	0.259108
5.84	0.942534	0.988095	0.320364	0.44313	0.150506	0.400968		5.84	0.942534	1	0.320364	0.463518	0.150506	0.259108
5.86	0.942534	0.988095	0.320364	0.44313	0.150506	0.400968		5.86	0.942534	1	0.320364	0.463518	0.150506	0.259108
5.88	0.942534	0.988095	0.320364	0.44313	0.150506	0.400968		5.88	0.942534	1	0.320364	0.463518	0.150506	0.259108
5.9	0.942534	0.988095	0.320364	0.44313	0.150506	0.400968		5.9	0.942534	1	0.320364	0.463518	0.150506	0.259108
5.92	0.942534	0.988095	0.320364	0.44313	0.150506	0.400968		5.92	0.942534	1	0.320364	0.463518	0.150506	0.259108
5.94	0.942534	0.988095	0.320364	0.44313	0.150506	0.400968		5.94	0.942534	1	0.320364	0.463518	0.150506	0.259108
5.96	0.942534	0.988095	0.320364	0.44313	0.150506	0.400968		5.96	0.942534	1	0.320364	0.463518	0.150506	0.259108
5.98	0.942534	0.988095	0.320364	0.44313	0.150506	0.400968		5.98	0.942534	1	0.320364	0.463518	0.150506	0.259108
6	0.942534	0.988095	0.320364	0.44313	0.150506	0.400968		6	0.942534	1	0.320364	0.463518	0.150506	0.259108
6.02	0.925397	0.988095	0.320364	0.44313	0.125421	0.400968		6.02	0.925397	0.973684	0.320364	0.463518	0.125421	0.259108
6.04	0.925397	0.988095	0.320364	0.44313	0.125421	0.400968		6.04	0.925397	0.973684	0.320364	0.463518	0.125421	0.259108
6.06	0.925397	0.988095	0.320364	0.44313	0.100337	0.267312		6.06	0.925397	0.973684	0.320364	0.463518	0.100337	0.259108
6.08	0.90826	0.988095	0.256291	0.44313	0.100337	0.267312		6.08	0.90826	0.947368	0.256291	0.463518	0.100337	0.259108
6.1	0.90826	0.988095	0.256291	0.44313	0.100337	0.267312		6.1	0.90826	0.947368	0.256291	0.463518	0.100337	0.259108
6.12	0.90826	0.988095	0.256291	0.44313	0.100337	0.267312		6.12	0.90826	0.947368	0.256291	0.463518	0.100337	0.259108
6.14	0.90826	0.988095	0.256291	0.44313	0.100337	0.267312		6.14	0.90826	0.947368	0.256291	0.463518	0.100337	0.259108
6.16	0.90826	0.988095	0.256291	0.44313	0.0752528	0.267312		6.16	0.90826	0.947368	0.256291	0.463518	0.0752528	0.259108
6.18	0.90826	0.988095	0.256291	0.44313	0.0752528	0.267312		6.18	0.90826	0.947368	0.256291	0.463518	0.0752528	0.259108
6.2	0.90826	0.988095	0.256291	0.44313	0.0752528	0.267312		6.2	0.90826	0.947368	0.256291	0.463518	0.0752528	0.259108
6.22	0.90826	0.988095	0.256291	0.44313	0.0752528	0.267312		6.22	0.90826	0.947368	0.256291	0.463518	0.0752528	0.259108
6.24	0.90826	0.988095	0.256291	0.44313	0.0752528	0.267312		6.24	0.90826	0.947368	0.256291	0.463518	0.0752528	0.259108
6.26	0.889338	0.959864	0.256291	0.44313	0.0752528	0.267312		6.26	0.889338	0.919505	0.256291	0.463518	0.0752528	0.259108
6.28	0.889338	0.959864	0.256291	0.44313	0.0752528	0.267312		6.28	0.889338	0.919505	0.256291	0.463518	0.0752528	0.259108
6.3	0.889338	0.959864	0.256291	0.44313	0.0752528	0.267312		6.3	0.889338	0.919505	0.256291	0.463518	0.0752528	0.259108
6.32	0.889338	0.959864	0.256291	0.44313	0.0752528	0.267312		6.32	0.889338	0.919505	0.256291	0.463518	0.0752528	0.259108
6.34	0.889338	0.959864	0.256291	0.44313	0.0752528	0.267312		6.34	0.889338	0.919505	0.256291	0.463518	0.0752528	0.259108
6.36	0.889338	0.959864	0.256291	0.44313	0.0752528	0.267312		6.36	0.889338	0.919505	0.256291	0.463518	0.0752528	0.259108
6.38	0.889338	0.959864	0.256291	0.44313	0.0752528	0.267312		6.38	0.889338	0.919505	0.256291	0.463518	0.0752528	0.259108
6.4	0.889338	0.959864	0.256291	0.44313	0.0752528	0.267312		6.4	0.889338	0.919505	0.256291	0.463518	0.0752528	0.259108
6.42	0.889338	0.959864	0.256291	0.44313	0.0752528	0.267312		6.42	0.889338	0.919505	0.256291	0.463518	0.0752528	0.259108
6.44	0.889338	0.959864	0.256291	0.44313	0.0752528	0.267312		6.44	0.889338	0.919505	0.256291	0.463518	0.0752528	0.259108
6.46	0.889338	0.959864	0.256291	0.44313	0.0752528	0.267312		6.46	0.889338	0.919505	0.256291	0.463518	0.0752528	0.259108
6.48	0.889338	0.959864	0.256291	0.44313	0.0752528	0.267312		6.48	0.889338	0.919505	0.256291	0.463518	0.0752528	0.259108
6.5	0.889338	0.959864	0.256291	0.44313	0.0752528	0.267312		6.5	0.889338	0.919505	0.256291	0.463518	0.0752528	0.259108
6.52	0.889338	0.959864	0.256291	0.44313	0.0752528	0.267312		6.52	0.889338	0.919505	0.256291	0.463518	0.0752528	0.259108
6.54	0.889338	0.959864	0.256291	0.44313	0.0752528	0.267312		6.54	0.889338	0.919505	0.256291	0.463518	0.0752528	0.259108
6.56	0.889338	0.959864	0.256291	0.44313	0.0752528	0.267312		6.56	0.889338	0.919505	0.256291	0.463518	0.0752528	0.259108
6.58	0.889338	0.959864	0.256291	0.44313	0.0752528	0.267312		6.58	0.889338	0.919505	0.256291	0.463518	0.0752528	0.259108
6.6	0.889338	0.959864	0.256291	0.44313	0.0752528	0.267312		6.6	0.889338	0.919505	0.256291	0.463518	0.0752528	0.259108
6.62	0.889338	0.959864	0.256291	0.44313	0.0752528	0.267312		6.62	0.889338	0.919505	0.256291	0.463518	0.0752528	0.259108
6.64	0.889338	0.959864	0.256291	0.44313	0.0752528	0.267312		6.64	0.889338	0.919505	0.256291	0.463518	0.0752528	0.259108
6.66	0.889338	0.959864	0.256291	0.44313	0.0752528	0.267312		6.66	0.889338	0.919505	0.256291	0.463518	0.0752528	0.259108
6.68	0.889338	0.959864	0.256291	0.44313	0.0752528	0.267312		6.68	0.889338	0.919505	0.256291	0.463518	0.0752528	0.259108
6.7	0.889338	0.959864	0.256291	0.44313	0.0752528	0.267312		6.7	0.889338	0.919505	0.256291	0.463518	0.0752528	0.259108
6.72	0.889338	0.959864	0.256291	0.44313	0.0752528	0.267312		6.72	0.889338	0.919505	0.256291	0.463518	0.0752528	0.259108
6.74	0.889338	0.959864	0.256291	0.44313	0.0752528	0.267312		6.74	0.889338	0.919505	0.256291	0.463518	0.0752528	0.259108
6.76	0.889338	0.959864	0.256291	0.44313	0.0752528	0.267312		6.76	0.889338	0.919505	0.256291	0.463518	0.0752528	0.259108
6.78	0.889338	0.959864	0.256291	0.44313	0.0752528	0.267312		6.78	0.889338	0.919505	0.256291	0.463518	0.0752528	0.259108
6.8	0.889338	0.959864	0.256291	0.44313	0.0752528	0.267312		6.8	0.889338	0.919505	0.256291	0.463518	0.0752528	0.259108
6.82	0.889338	0.959864	0.256291	0.44313	0.0752528	0.267312		6.82	0.889338	0.919505	0.256291	0.463518	0.0752528	0.259108
6.84	0.889338	0.959864	0.256291	0.44313	0.0752528	0.267312		6.84	0.889338	0.919505	0.256291	0.463518	0.0752528	0.259108
6.86	0.889338	0.959864	0.256291	0.44313	0.0752528	0.267312		6.86	0.889338	0.919505	0.256291	0.463518	0.0752528	0.259108
6.88	0.889338	0.959864	0.256291	0.44313	0.0752528	0.267312		6.88	0.889338	0.919505	0.256291	0.463518	0.0752528	0.259108
6.9	0.889338	0.959864	0.256291	0.44313	0.0752528	0.267312		6.9	0.889338	0.919505	0.256291	0.463518	0.0752528	0.259108
6.92	0.889338	0.959864	0.256291	0.44313	0.0752528	0.267312		6.92	0.889338	0.919505	0.256291	0.463518	0.0752528	0.259108
6.94	0.889338	0.959864	0.256291	0.44313	0.0752528	0.267312		6.94	0.889338	0.919505	0.256291	0.463518	0.0752528	0.259108
6.96	0.889338	0.959864	0.256291	0.44313	0.0752528	0.267312		6.96	0.889338	0.919505	0.256291	0.463518	0.0752528	0.259108
6.98	0.889338	0.959864	0.256291	0.44313	0.0752528	0.267312		6.98	0.889338	0.919505	0.256291	0.463518	0.0752528	0.259108
7	0.889338	0.959864	0.256291	0.44313	0.0752528	0.267312		7	0.889338	0.919505	0.256291	0.463518	0.0752528	0.259108
7.02	0.889338	0.959864	0.256291	0.44313	0.0752528	0.267312		7.02	0.889338	0.919505	0.256291	0.463518	0.0752528	0.259108
7.04	0.868655	0.959864	0.256291	0.44313	0.0752528	0.267312		7.04	0.868655	0.919505	0.256291	0.463518	0.0752528	0.259108
7.06	0.847469	0.927868	0.256291	0.44313	0.0752528	0.267312		7.06	0.847469	0.887798	0.256291	0.463518	0.0752528	0.259108
7.08	0.847469	0.927868	0.256291	0.44313	0.0752528	0.267312		7.08	0.847469	0.887798	0.256291	0.463518	0.0752528	0.259108
7.1	0.847469	0.927868	0.256291	0.44313	0.0752528	0.267312		7.1	0.847469	0.887798	0.256291	0.463518	0.0752528	0.259108
7.12	0.847469	0.927868	0.256291	0.44313	0.0752528	0.267312		7.12	0.847469	0.887798	0.256291	0.463518	0.0752528	0.259108
7.14	0.847469	0.927868	0.256291	0.44313	0.0752528	0.267312		7.14	0.847469	0.887798	0.256291	0.463518	0.0752528	0.259108
7.16	0.847469	0.927868	0.192218	0.44313	0.0752528	0.267312		7.16	0.847469	0.887798	0.192218	0.309012	0.0752528	0.259108
7.18	0.847469	0.927868	0.192218	0.44313	0.0752528	0.267312		7.18	0.847469	0.887798	0.192218	0.309012	0.0752528	0.259108
7.2	0.847469	0.927868	0.192218	0.44313	0.0752528	0.267312		7.2	0.847469	0.887798	0.192218	0.309012	0.0752528	0.259108
7.22	0.847469	0.927868	0.192218	0.44313	0.0752528	0.267312		7.22	0.847469	0.887798	0.192218	0.309012	0.0752528	0.259108
7.24	0.847469	0.927868	0.192218	0.44313	0.0752528	0.267312		7.24	0.847469	0.887798	0.192218	0.309012	0.0752528	0.259108
7.26	0.847469	0.927868	0.192218	0.44313	0.0752528	0.267312		7.26	0.847469	0.887798	0.192218	0.309012	0.0752528	0.259108
7.28	0.823928	0.927868	0.192218	0.44313	0.0752528	0.267312		7.28	0.823928	0.852286	0.192218	0.309012	0.0752528	0.259108
7.3	0.823928	0.927868	0.192218	0.44313	0.0752528	0.267312		7.3	0.823928	0.852286	0.192218	0.309012	0.0752528	0.259108
7.32	0.823928	0.927868	0.192218	0.44313	0.0752528	0.267312		7.32	0.823928	0.852286	0.192218	0.309012	0.0752528	0.259108
7.34	0.823928	0.927868	0.192218	0.44313	0.0752528	0.267312		7.34	0.823928	0.852286	0.192218	0.309012	0.0752528	0.259108
7.36	0.823928	0.927868	0.192218	0.44313	0.0752528	0.267312		7.36	0.823928	0.852286	0.192218	0.309012	0.0752528	0.259108
7.38	0.823928	0.927868	0.192218	0.44313	0.0752528	0.267312		7.38	0.823928	0.852286	0.192218	0.309012	0.0752528	0.259108
7.4	0.823928	0.927868	0.192218	0.44313	0.0752528	0.267312		7.4	0.823928	0.852286	0.192218	0.309012	0.0752528	0.259108
7.42	0.823928	0.927868	0.192218	0.44313	0.0752528	0.267312		7.42	0.823928	0.852286	0.192218	0.309012	0.0752528	0.259108
7.44	0.823928	0.927868	0.192218	0.44313	0.0752528	0.267312		7.44	0.823928	0.852286	0.192218	0.309012	0.0752528	0.259108
7.46	0.823928	0.927868	0.192218	0.44313	0.0752528	0.267312		7.46	0.823928	0.852286	0.192218	0.309012	0.0752528	0.259108
7.48	0.823928	0.927868	0.192218	0.44313	0.0752528	0.267312		7.48	0.823928	0.852286	0.192218	0.309012	0.0752528	0.259108
7.5	0.823928	0.927868	0.192218	0.44313	0.0752528	0.267312		7.5	0.823928	0.852286	0.192218	0.309012	0.0752528	0.259108
7.52	0.823928	0.927868	0.192218	0.44313	0.0752528	0.267312		7.52	0.823928	0.852286	0.192218	0.309012	0.0752528	0.259108
7.54	0.823928	0.927868	0.192218	0.44313	0.0752528	0.267312		7.54	0.823928	0.852286	0.192218	0.309012	0.0752528	0.259108
7.56	0.823928	0.927868	0.192218	0.44313	0.0752528	0.267312		7.56	0.823928	0.852286	0.192218	0.309012	0.0752528	0.259108
7.58	0.823928	0.927868	0.192218	0.44313	0.0752528	0.267312		7.58	0.823928	0.852286	0.192218	0.309012	0.0752528	0.259108
7.6	0.823928	0.927868	0.192218	0.44313	0.0752528	0.267312		7.6	0.823928	0.852286	0.192218	0.309012	0.0752528	0.259108
7.62	0.823928	0.927868	0.192218	0.44313	0.0752528	0.267312		7.62	0.823928	0.852286	0.192218	0.309012	0.0752528	0.259108
7.64	0.823928	0.927868	0.192218	0.44313	0.0752528	0.267312		7.64	0.823928	0.852286	0.192218	0.309012	0.0752528	0.259108
7.66	0.823928	0.927868	0.192218	0.44313	0.0752528	0.267312		7.66	0.823928	0.852286	0.192218	0.309012	0.0752528	0.259108
7.68	0.823928	0.927868	0.192218	0.44313	0.0752528	0.267312		7.68	0.823928	0.852286	0.192218	0.309012	0.0752528	0.259108
7.7	0.823928	0.927868	0.192218	0.44313	0.0752528	0.267312		7.7	0.823928	0.852286	0.192218	0.309012	0.0752528	0.259108
7.72	0.823928	0.927868	0.192218	0.44313	0.0752528	0.267312		7.72	0.823928	0.852286	0.192218	0.309012	0.0752528	0.259108
7.74	0.823928	0.927868	0.192218	0.44313	0.0752528	0.267312		7.74	0.823928	0.852286	0.192218	0.309012	0.0752528	0.259108
7.76	0.823928	0.927868	0.192218	0.44313	0.0752528	0.267312		7.76	0.823928	0.852286	0.192218	0.309012	0.0752528	0.259108
7.78	0.823928	0.927868	0.192218	0.44313	0.0752528	0.267312		7.78	0.823928	0.852286	0.192218	0.309012	0.0752528	0.259108
7.8	0.823928	0.927868	0.192218	0.44313	0.0752528	0.267312		7.8	0.823928	0.852286	0.192218	0.309012	0.0752528	0.259108
7.82	0.823928	0.927868	0.192218	0.44313	0.0752528	0.267312		7.82	0.823928	0.852286	0.192218	0.309012	0.0752528	0.259108
7.84	0.823928	0.927868	0.192218	0.44313	0.0752528	0.267312		7.84	0.823928	0.852286	0.192218	0.309012	0.0752528	0.259108
7.86	0.823928	0.927868	0.192218	0.44313	0.0752528	0.267312		7.86	0.823928	0.852286	0.192218	0.309012	0.0752528	0.259108
7.88	0.823928	0.927868	0.192218	0.44313	0.0752528	0.267312		7.88	0.823928	0.852286	0.192218	0.309012	0.0752528	0.259108
7.9	0.823928	0.927868	0.192218	0.44313	0.0752528	0.267312		7.9	0.823928	0.852286	0.192218	0.309012	0.0752528	0.259108
7.92	0.823928	0.927868	0.192218	0.44313	0.0752528	0.267312		7.92	0.823928	0.852286	0.192218	0.309012	0.0752528	0.259108
7.94	0.823928	0.927868	0.192218	0.44313	0.0752528	0.267312		7.94	0.823928	0.852286	0.192218	0.309012	0.0752528	0.259108
7.96	0.823928	0.927868	0.192218	0.44313	0.0752528	0.267312		7.96	0.823928	0.852286	0.192218	0.309012	0.0752528	0.259108
7.98	0.823928	0.927868	0.192218	0.44313	0.0752528	0.267312		7.98	0.823928	0.852286	0.192218	0.309012	0.0752528	0.259108
8	0.823928	0.927868	0.192218	0.44313	0.0752528	0.267312		8	0.823928	0.852286	0.192218	0.309012	0.0752528	0.259108
8.02	0.823928	0.927868	0.192218	0.44313	0.0752528	0.267312		8.02	0.823928	0.852286	0.192218	0.309012	0.0752528	0.259108
8.04	0.823928	0.927868	0.192218	0.44313	0.0752528	0.267312		8.04	0.823928	0.852286	0.192218	0.309012	0.0752528	0.259108
8.06	0.823928	0.927868	0.192218	0.44313	0.0752528	0.267312		8.06	0.823928	0.852286	0.192218	0.309012	0.0752528	0.259108
8.08	0.823928	0.927868	0.192218	0.44313	0.0752528	0.267312		8.08	0.823928	0.852286	0.192218	0.309012	0.0752528	0.259108
8.1	0.823928	0.927868	0.192218	0.44313	0.0752528	0.267312		8.1	0.823928	0.852286	0.192218	0.309012	0.0752528	0.259108
8.12	0.823928	0.927868	0.192218	0.44313	0.0752528	0.267312		8.12	0.823928	0.852286	0.192218	0.309012	0.0752528	0.259108
8.14	0.823928	0.927868	0.192218	0.44313	0.0752528	0.267312		8.14	0.823928	0.852286	0.192218	0.309012	0.0752528	0.259108
8.16	0.823928	0.927868	0.192218	0.44313	0.0752528	0.267312		8.16	0.823928	0.852286	0.192218	0.309012	0.0752528	0.259108
8.18	0.823928	0.927868	0.192218	0.44313	0.0752528	0.267312		8.18	0.823928	0.852286	0.192218	0.309012	0.0752528	0.259108
8.2	0.823928	0.927868	0.192218	0.44313	0.0752528	0.267312		8.2	0.823928	0.852286	0.192218	0.309012	0.0752528	0.259108
8.22	0.823928	0.927868	0.192218	0.44313	0.0752528	0.267312		8.22	0.823928	0.852286	0.192218	0.309012	0.0752528	0.259108
8.24	0.823928	0.927868	0.192218	0.44313	0.0752528	0.267312		8.24	0.823928	0.852286	0.192218	0.309012	0.0752528	0.259108
8.26	0.823928	0.927868	0.192218	0.44313	0.0752528	0.267312		8.26	0.823928	0.852286	0.192218	0.309012	0.0752528	0.259108
8.28	0.823928	0.927868	0.192218	0.44313	0.0752528	0.267312		8.28	0.823928	0.852286	0.192218	0.309012	0.0752528	0.259108
8.3	0.823928	0.927868	0.192218	0.44313	0.0752528	0.267312		8.3	0.823928	0.852286	0.192218	0.309012	0.0752528	0.259108
8.32	0.823928	0.927868	0.192218	0.44313	0.0752528	0.267312		8.32	0.823928	0.852286	0.192218	0.309012	0.0752528	0.259108
8.34	0.823928	0.927868	0.192218	0.44313	0.0752528	0.267312		8.34	0.823928	0.852286	0.192218	0.309012	0.0752528	0.259108
8.36	0.823928	0.927868	0.192218	0.44313	0.0752528	0.267312		8.36	0.823928	0.852286	0.192218	0.309012	0.0752528	0.259108
8.38	0.823928	0.927868	0.192218	0.44313	0.0752528	0.267312		8.38	0.823928	0.852286	0.192218	0.309012	0.0752528	0.259108
8.4	0.823928	0.927868	0.192218	0.44313	0.0752528	0.267312		8.4	0.823928	0.852286	0.192218	0.309012	0.0752528	0.259108
8.42	0.823928	0.927868	0.192218	0.44313	0.0752528	0.267312		8.42	0.823928	0.852286	0.192218	0.309012	0.0752528	0.259108
8.44	0.823928	0.927868	0.192218	0.44313	0.0752528	0.267312		8.44	0.823928	0.852286	0.192218	0.309012	0.0752528	0.259108
8.46	0.823928	0.927868	0.192218	0.44313	0.0752528	0.267312		8.46	0.823928	0.852286	0.192218	0.309012	0.0752528	0.259108
8.48	0.823928	0.927868	0.192218	0.44313	0.0752528	0.267312		8.48	0.823928	0.852286	0.192218	0.309012	0.0752528	0.259108
8.5	0.823928	0.927868	0.192218	0.44313	0.0752528	0.267312		8.5	0.823928	0.852286	0.192218	0.309012	0.0752528	0.259108
8.52	0.823928	0.927868	0.192218	0.44313	0.0752528	0.267312		8.52	0.823928	0.852286	0.192218	0.309012	0.0752528	0.259108
8.54	0.823928	0.927868	0.192218	0.44313	0.0752528	0.267312		8.54	0.823928	0.852286	0.192218	0.309012	0.0752528	0.259108
8.56	0.823928	0.927868	0.192218	0.44313	0.0752528	0.267312		8.56	0.823928	0.852286	0.192218	0.309012	0.0752528	0.259108
8.58	0.823928	0.927868	0.192218	0.44313	0.0752528	0.267312		8.58	0.823928	0.852286	0.192218	0.309012	0.0752528	0.259108
8.6	0.823928	0.927868	0.192218	0.44313	0.0752528	0.267312		8.6	0.823928	0.852286	0.192218	0.309012	0.0752528	0.259108
8.62	0.823928	0.927868	0.192218	0.44313	0.0752528	0.267312		8.62	0.823928	0.852286	0.192218	0.309012	0.0752528	0.259108
8.64	0.823928	0.927868	0.192218	0.44313	0.0752528	0.267312		8.64	0.823928	0.852286	0.192218	0.309012	0.0752528	0.259108
8.66	0.823928	0.927868	0.192218	0.44313	0.0752528	0.267312		8.66	0.823928	0.852286	0.192218	0.309012	0.0752528	0.259108
8.68	0.823928	0.927868	0.192218	0.44313	0.0752528	0.267312		8.68	0.823928	0.852286	0.192218	0.309012	0.0752528	0.259108
8.7	0.823928	0.927868	0.192218	0.44313	0.0752528	0.267312		8.7	0.823928	0.852286	0.192218	0.309012	0.0752528	0.259108
8.72	0.823928	0.927868	0.192218	0.44313	0.0752528	0.267312		8.72	0.823928	0.852286	0.192218	0.309012	0.0752528	0.259108
8.74	0.823928	0.927868	0.192218	0.44313	0.0752528	0.267312		8.74	0.823928	0.852286	0.192218	0.309012	0.0752528	0.259108
8.76	0.823928	0.927868	0.192218	0.44313	0.0752528	0.267312		8.76	0.823928	0.852286	0.192218	0.309012	0.0752528	0.259108
8.78	0.823928	0.927868	0.192218	0.44313	0.0752528	0.267312		8.78	0.823928	0.852286	0.192218	0.309012	0.0752528	0.259108
8.8	0.823928	0.927868	0.192218	0.44313	0.0752528	0.267312		8.8	0.823928	0.852286	0.192218	0.309012	0.0752528	0.259108
8.82	0.823928	0.927868	0.192218	0.44313	0.0752528	0.267312		8.82	0.823928	0.852286	0.192218	0.309012	0.0752528	0.259108
8.84	0.823928	0.927868	0.192218	0.44313	0.0752528	0.267312		8.84	0.823928	0.852286	0.192218	0.309012	0.0752528	0.259108
8.86	0.823928	0.927868	0.192218	0.44313	0.0752528	0.267312		8.86	0.823928	0.852286	0.192218	0.309012	0.0752528	0.259108
8.88	0.823928	0.927868	0.192218	0.44313	0.0752528	0.267312		8.88	0.823928	0.852286	0.192218	0.309012	0.0752528	0.259108
8.9	0.823928	0.927868	0.192218	0.44313	0.0752528	0.267312		8.9	0.823928	0.852286	0.192218	0.309012	0.0752528	0.259108
8.92	0.823928	0.927868	0.192218	0.44313	0.0752528	0.267312		8.92	0.823928	0.852286	0.192218	0.309012	0.0752528	0.259108
8.94	0.823928	0.927868	0.192218	0.44313	0.0752528	0.267312		8.94	0.823928	0.852286	0.192218	0.309012	0.0752528	0.259108
8.96	0.823928	0.927868	0.192218	0.44313	0.0752528	0.267312		8.96	0.823928	0.852286	0.192218	0.309012	0.0752528	0.259108
8.98	0.823928	0.927868	0.192218	0.44313	0.0752528	0.267312		8.98	0.823928	0.852286	0.192218	0.309012	0.0752528	0.259108
9	0.823928	0.927868	0.192218	0.44313	0.0752528	0.267312		9	0.823928	0.852286	0.192218	0.309012	0.0752528	0.259108
9.02	0.823928	0.927868	0.192218	0.44313	0.0752528	0.267312		9.02	0.823928	0.852286	0.192218	0.309012	0.0752528	0.259108
9.04	0.780563	0.873288	0.192218	0.44313	0.0752528	0.267312		9.04	0.780563	0.852286	0.192218	0.309012	0.0752528	0.259108
9.06	0.780563	0.873288	0.192218	0.44313	0.0752528	0.267312		9.06	0.780563	0.852286	0.192218	0.309012	0.0752528	0.259108
9.08	0.780563	0.873288	0.192218	0.44313	0.0752528	0.267312		9.08	0.780563	0.852286	0.192218	0.309012	0.0752528	0.259108
9.1	0.780563	0.873288	0.192218	0.44313	0.0752528	0.267312		9.1	0.780563	0.852286	0.192218	0.309012	0.0752528	0.259108
9.12	0.780563	0.873288	0.192218	0.44313	0.0752528	0.267312		9.12	0.780563	0.852286	0.192218	0.309012	0.0752528	0.259108
9.14	0.780563	0.873288	0.192218	0.44313	0.0752528	0.267312		9.14	0.780563	0.852286	0.192218	0.309012	0.0752528	0.259108
9.16	0.780563	0.873288	0.192218	0.44313	0.0752528	0.267312		9.16	0.780563	0.852286	0.192218	0.309012	0.0752528	0.259108
9.18	0.780563	0.873288	0.192218	0.44313	0.0752528	0.267312		9.18	0.780563	0.852286	0.192218	0.309012	0.0752528	0.259108
9.2	0.780563	0.873288	0.192218	0.44313	0.0752528	0.267312		9.2	0.780563	0.852286	0.192218	0.309012	0.0752528	0.259108
9.22	0.780563	0.873288	0.192218	0.44313	0.0752528	0.267312		9.22	0.780563	0.852286	0.192218	0.309012	0.0752528	0.259108
9.24	0.780563	0.873288	0.192218	0.44313	0.0752528	0.267312		9.24	0.780563	0.852286	0.192218	0.309012	0.0752528	0.259108
9.26	0.780563	0.873288	0.192218	0.44313	0.0752528	0.267312		9.26	0.780563	0.852286	0.192218	0.309012	0.0752528	0.259108
9.28	0.780563	0.873288	0.192218	0.44313	0.0752528	0.267312		9.28	0.780563	0.852286	0.192218	0.309012	0.0752528	0.259108
9.3	0.780563	0.873288	0.192218	0.44313	0.0752528	0.267312		9.3	0.780563	0.852286	0.192218	0.309012	0.0752528	0.259108
9.32	0.780563	0.873288	0.192218	0.44313	0.0752528	0.267312		9.32	0.780563	0.852286	0.192218	0.309012	0.0752528	0.259108
9.34	0.780563	0.873288	0.192218	0.44313	0.0752528	0.267312		9.34	0.780563	0.852286	0.192218	0.309012	0.0752528	0.259108
9.36	0.780563	0.873288	0.192218	0.44313	0.0752528	0.267312		9.36	0.780563	0.852286	0.192218	0.309012	0.0752528	0.259108
9.38	0.780563	0.873288	0.192218	0.44313	0.0752528	0.267312		9.38	0.780563	0.852286	0.192218	0.309012	0.0752528	0.259108
9.4	0.780563	0.873288	0.192218	0.44313	0.0752528	0.267312		9.4	0.780563	0.852286	0.192218	0.309012	0.0752528	0.259108
9.42	0.780563	0.873288	0.192218	0.44313	0.0752528	0.267312		9.42	0.780563	0.852286	0.192218	0.309012	0.0752528	0.259108
9.44	0.780563	0.873288	0.192218	0.44313	0.0752528	0.267312		9.44	0.780563	0.852286	0.192218	0.309012	0.0752528	0.259108
9.46	0.780563	0.873288	0.192218	0.44313	0.0752528	0.267312		9.46	0.780563	0.852286	0.192218	0.309012	0.0752528	0.259108
9.48	0.780563	0.873288	0.192218	0.44313	0.0752528	0.267312		9.48	0.780563	0.852286	0.192218	0.309012	0.0752528	0.259108
9.5	0.780563	0.873288	0.192218	0.44313	0.0752528	0.267312		9.5	0.780563	0.852286	0.192218	0.309012	0.0752528	0.259108
9.52	0.780563	0.873288	0.192218	0.44313	0.0752528	0.267312		9.52	0.780563	0.852286	0.192218	0.309012	0.0752528	0.259108
9.54	0.780563	0.873288	0.192218	0.44313	0.0752528	0.267312		9.54	0.780563	0.852286	0.192218	0.309012	0.0752528	0.259108
9.56	0.780563	0.873288	0.192218	0.44313	0.0752528	0.267312		9.56	0.780563	0.852286	0.192218	0.309012	0.0752528	0.259108
9.58	0.780563	0.873288	0.192218	0.44313	0.0752528	0.267312		9.58	0.780563	0.852286	0.192218	0.309012	0.0752528	0.259108
9.6	0.780563	0.873288	0.192218	0.44313	0.0752528	0.267312		9.6	0.780563	0.852286	0.192218	0.309012	0.0752528	0.259108
9.62	0.780563	0.873288	0.192218	0.44313	0.0752528	0.267312		9.62	0.780563	0.852286	0.192218	0.309012	0.0752528	0.259108
9.64	0.780563	0.873288	0.192218	0.44313	0.0752528	0.267312		9.64	0.780563	0.852286	0.192218	0.309012	0.0752528	0.259108
9.66	0.780563	0.873288	0.192218	0.44313	0.0752528	0.267312		9.66	0.780563	0.852286	0.192218	0.309012	0.0752528	0.259108
9.68	0.780563	0.873288	0.192218	0.44313	0.0752528	0.267312		9.68	0.780563	0.852286	0.192218	0.309012	0.0752528	0.259108
9.7	0.780563	0.873288	0.192218	0.44313	0.0752528	0.267312		9.7	0.780563	0.852286	0.192218	0.309012	0.0752528	0.259108
9.72	0.780563	0.873288	0.192218	0.44313	0.0752528	0.267312		9.72	0.780563	0.852286	0.192218	0.309012	0.0752528	0.259108
9.74	0.780563	0.873288	0.192218	0.44313	0.0752528	0.267312		9.74	0.780563	0.852286	0.192218	0.309012	0.0752528	0.259108
9.76	0.780563	0.873288	0.192218	0.44313	0.0752528	0.267312		9.76	0.780563	0.852286	0.192218	0.309012	0.0752528	0.259108
9.78	0.780563	0.873288	0.192218	0.44313	0.0752528	0.267312		9.78	0.780563	0.852286	0.192218	0.309012	0.0752528	0.259108
9.8	0.780563	0.873288	0.192218	0.44313	0.0752528	0.267312		9.8	0.780563	0.852286	0.192218	0.309012	0.0752528	0.259108
9.82	0.780563	0.873288	0.192218	0.44313	0.0752528	0.267312		9.82	0.780563	0.852286	0.192218	0.309012	0.0752528	0.259108
9.84	0.780563	0.873288	0.192218	0.44313	0.0752528	0.267312		9.84	0.780563	0.852286	0.192218	0.309012	0.0752528	0.259108
9.86	0.780563	0.873288	0.192218	0.44313	0.0752528	0.267312		9.86	0.780563	0.852286	0.192218	0.309012	0.0752528	0.259108
9.88	0.780563	0.873288	0.192218	0.44313	0.0752528	0.267312		9.88	0.780563	0.852286	0.192218	0.309012	0.0752528	0.259108
9.9	0.780563	0.873288	0.192218	0.44313	0.0752528	0.267312		9.9	0.780563	0.852286	0.192218	0.309012	0.0752528	0.259108
9.92	0.780563	0.873288	0.192218	0.44313	0.0752528	0.267312		9.92	0.780563	0.852286	0.192218	0.309012	0.0752528	0.259108
9.94	0.780563	0.873288	0.192218	0.44313	0.0752528	0.267312		9.94	0.780563	0.852286	0.192218	0.309012	0.0752528	0.259108
9.96	0.780563	0.873288	0.192218	0.44313	0.0752528	0.267312		9.96	0.780563	0.852286	0.192218	0.309012	0.0752528	0.259108
9.98	0.780563	0.873288	0.192218	0.44313	0.0752528	0.267312		9.98	0.780563	0.852286	0.192218	0.309012	0.0752528	0.259108
10	0.780563	0.873288	0.192218	0.44313	0.0752528	0.267312		10	0.780563	0.852286	0.192218	0.309012	0.0752528	0.259108
10.02	0.780563	0.873288	0.192218	0.44313	0.0752528	0.267312		10.02	0.780563	0.852286	0.192218	0.309012	0.0752528	0.259108
10.04	0.780563	0.873288	0.192218	0.44313	0.0752528	0.267312		10.04	0.780563	0.852286	0.192218	0.309012	0.0752528	0.259108
10.06	0.780563	0.873288	0.192218	0.44313	0.0752528	0.267312		10.06	0.780563	0.852286	0.192218	0.309012	0.0752528	0.259108
10.08	0.780563	0.873288	0.192218	0.44313	0.0752528	0.267312		10.08	0.780563	0.852286	0.192218	0.309012	0.0752528	0.259108
10.1	0.780563	0.873288	0.192218	0.44313	0	0.267312		10.1	0.780563	0.852286	0.192218	0.309012	0	0
10.12	0.780563	0.873288	0.192218	0.44313	0	0.267312		10.12	0.780563	0.852286	0.192218	0.309012	0	0
10.14	0.780563	0.873288	0.192218	0.44313	0	0.267312		10.14	0.780563	0.852286	0.192218	0.309012	0	0
10.16	0.780563	0.873288	0.192218	0.44313	0	0.267312		10.16	0.780563	0.852286	0.192218	0.309012	0	0
10.18	0.780563	0.873288	0.192218	0.44313	0	0.267312		10.18	0.780563	0.852286	0.192218	0.309012	0	0
10.2	0.780563	0.873288	0.192218	0.44313	0	0.267312		10.2	0.780563	0.852286	0.192218	0.309012	0	0
10.22	0.780563	0.873288	0.192218	0.44313	0	0.267312		10.22	0.780563	0.852286	0.192218	0.309012	0	0
10.24	0.780563	0.873288	0.192218	0.44313	0	0.267312		10.24	0.780563	0.852286	0.192218	0.309012	0	0
10.26	0.780563	0.873288	0.192218	0.44313	0	0.267312		10.26	0.780563	0.852286	0.192218	0.309012	0	0
10.28	0.780563	0.873288	0.192218	0.44313	0	0.267312		10.28	0.780563	0.852286	0.192218	0.309012	0	0
10.3	0.780563	0.873288	0.192218	0.44313	0	0.267312		10.3	0.780563	0.852286	0.192218	0.309012	0	0
10.32	0.780563	0.873288	0.192218	0.44313	0	0.267312		10.32	0.780563	0.852286	0.192218	0.309012	0	0
10.34	0.780563	0.873288	0.192218	0.44313	0	0.267312		10.34	0.780563	0.852286	0.192218	0.309012	0	0
10.36	0.780563	0.873288	0.192218	0.44313	0	0.267312		10.36	0.780563	0.852286	0.192218	0.309012	0	0
10.38	0.780563	0.873288	0.192218	0.44313	0	0.267312		10.38	0.780563	0.852286	0.192218	0.309012	0	0
10.4	0.780563	0.873288	0.192218	0.44313	0	0.267312		10.4	0.780563	0.852286	0.192218	0.309012	0	0
10.42	0.780563	0.873288	0.192218	0.44313	0	0.267312		10.42	0.780563	0.852286	0.192218	0.309012	0	0
10.44	0.780563	0.873288	0.192218	0.44313	0	0.267312		10.44	0.780563	0.852286	0.192218	0.309012	0	0
10.46	0.780563	0.873288	0.192218	0.44313	0	0.267312		10.46	0.780563	0.852286	0.192218	0.309012	0	0
10.48	0.780563	0.873288	0.192218	0.44313	0	0.267312		10.48	0.780563	0.852286	0.192218	0.309012	0	0
10.5	0.780563	0.873288	0.192218	0.44313	0	0.267312		10.5	0.780563	0.852286	0.192218	0.309012	0	0
10.52	0.780563	0.873288	0.192218	0.44313	0	0.267312		10.52	0.780563	0.852286	0.192218	0.309012	0	0
10.54	0.780563	0.873288	0.192218	0.44313	0	0.267312		10.54	0.780563	0.852286	0.192218	0.309012	0	0
10.56	0.780563	0.873288	0.192218	0.44313	0	0.267312		10.56	0.780563	0.852286	0.192218	0.309012	0	0
10.58	0.780563	0.873288	0.192218	0.44313	0	0.267312		10.58	0.780563	0.852286	0.192218	0.309012	0	0
10.6	0.780563	0.873288	0.192218	0.44313	0	0.267312		10.6	0.780563	0.852286	0.192218	0.309012	0	0
10.62	0.780563	0.873288	0.192218	0.44313	0	0.267312		10.62	0.780563	0.852286	0.192218	0.309012	0	0
10.64	0.780563	0.873288	0.192218	0.44313	0	0.267312		10.64	0.780563	0.852286	0.192218	0.309012	0	0
10.66	0.780563	0.873288	0.192218	0.44313	0	0.267312		10.66	0.780563	0.852286	0.192218	0.309012	0	0
10.68	0.780563	0.873288	0.192218	0.44313	0	0.267312		10.68	0.780563	0.852286	0.192218	0.309012	0	0
10.7	0.780563	0.873288	0.192218	0.44313	0	0.267312		10.7	0.780563	0.852286	0.192218	0.309012	0	0
10.72	0.780563	0.873288	0.192218	0.44313	0	0.267312		10.72	0.780563	0.852286	0.192218	0.309012	0	0
10.74	0.780563	0.873288	0.192218	0.44313	0	0.267312		10.74	0.780563	0.852286	0.192218	0.309012	0	0
10.76	0.780563	0.873288	0.192218	0.44313	0	0.267312		10.76	0.780563	0.852286	0.192218	0.309012	0	0
10.78	0.780563	0.873288	0.192218	0.44313	0	0.267312		10.78	0.780563	0.852286	0.192218	0.309012	0	0
10.8	0.780563	0.873288	0.192218	0.44313	0	0.267312		10.8	0.780563	0.852286	0.192218	0.309012	0	0
10.82	0.780563	0.873288	0.192218	0.44313	0	0.267312		10.82	0.780563	0.852286	0.192218	0.309012	0	0
10.84	0.780563	0.873288	0.192218	0.44313	0	0.267312		10.84	0.780563	0.852286	0.192218	0.309012	0	0
10.86	0.780563	0.873288	0.192218	0.44313	0	0.267312		10.86	0.780563	0.852286	0.192218	0.309012	0	0
10.88	0.780563	0.873288	0.192218	0.44313	0	0.267312		10.88	0.780563	0.852286	0.192218	0.309012	0	0
10.9	0.780563	0.873288	0.192218	0.44313	0	0.267312		10.9	0.780563	0.852286	0.192218	0.309012	0	0
10.92	0.780563	0.873288	0.192218	0.44313	0	0.267312		10.92	0.780563	0.852286	0.192218	0.309012	0	0
10.94	0.780563	0.873288	0.192218	0.44313	0	0.267312		10.94	0.780563	0.852286	0.192218	0.309012	0	0
10.96	0.780563	0.873288	0.192218	0.44313	0	0.267312		10.96	0.780563	0.852286	0.192218	0.309012	0	0
10.98	0.780563	0.873288	0.192218	0.44313	0	0.267312		10.98	0.780563	0.852286	0.192218	0.309012	0	0

## Sheet: Figure5b
	Survival Probability (CN-MCI)										Survival Probability (CN-MCI)										Survival Probability (MCI-Dementia)										Survival Probability (MCI-Dementia)
time (year from baseline)	P1/A-	P1/A+	P2/A-	P2/A+	P3/A-	P3/A+	P4/A-	P4/A+		time (year from baseline)	P1/T-	P1/T+	P2/T-	P2/T+	P3/T-	P3/T+	P4/T-	P4/T+		time (year from baseline)	P1/A-	P1/A+	P2/A-	P2/A+	P3/A-	P3/A+	P4/A-	P4/A+		time (year from baseline)	P1/T-	P1/T+	P2/T-	P2/T+	P3/T-	P3/T+	P4/T-	P4/T+
0	1	1	1	1	1	1	1	1		0	1	1	1	1	1	1	1	1		0	1	1	1	1	1	1	1	1		0	1	1	1	1	1	1	1	1
0.02	1	1	1	1	1	1	1	1		0.02	1	1	1	1	1	1	1	1		0.02	1	1	1	1	1	1	1	1		0.02	1	1	1	1	1	1	1	1
0.04	1	1	1	1	1	1	1	1		0.04	1	1	1	1	1	1	1	1		0.04	1	1	1	1	1	1	1	1		0.04	1	1	1	1	1	1	1	1
0.06	1	1	1	1	1	1	1	1		0.06	1	1	1	1	1	1	1	1		0.06	1	1	1	1	1	1	1	1		0.06	1	1	1	1	1	1	1	1
0.08	1	1	1	1	1	1	1	1		0.08	1	1	1	1	1	1	1	1		0.08	1	1	1	1	1	1	1	1		0.08	1	1	1	1	1	1	1	1
0.1	1	1	1	1	1	1	1	1		0.1	1	1	1	1	1	1	1	1		0.1	1	1	1	1	1	1	1	1		0.1	1	1	1	1	1	1	1	1
0.12	1	1	1	1	1	1	1	1		0.12	1	1	1	1	1	1	1	1		0.12	1	1	1	1	1	1	1	1		0.12	1	1	1	1	1	1	1	1
0.14	1	1	1	1	1	1	1	1		0.14	1	1	1	1	1	1	1	1		0.14	1	1	1	1	1	1	1	1		0.14	1	1	1	1	1	1	1	1
0.16	1	1	1	1	1	1	1	1		0.16	1	1	1	1	1	1	1	1		0.16	1	1	1	1	1	1	1	1		0.16	1	1	1	1	1	1	1	1
0.18	1	1	1	1	1	1	1	1		0.18	1	1	1	1	1	1	1	1		0.18	1	1	1	1	1	1	1	1		0.18	1	1	1	1	1	1	1	1
0.2	1	1	1	1	1	1	1	1		0.2	1	1	1	1	1	1	1	1		0.2	1	1	1	1	1	1	1	1		0.2	1	1	1	1	1	1	1	1
0.22	1	1	1	1	1	1	1	1		0.22	1	1	1	1	1	1	1	1		0.22	1	1	1	1	1	1	1	1		0.22	1	1	1	1	1	1	1	1
0.24	1	1	1	1	1	1	1	1		0.24	1	1	1	1	1	1	1	1		0.24	1	1	1	1	1	1	1	1		0.24	1	1	1	1	1	1	1	1
0.26	1	1	1	1	1	1	1	1		0.26	1	1	1	1	1	1	1	1		0.26	1	1	1	1	1	1	1	1		0.26	1	1	1	1	1	1	1	1
0.28	1	1	1	1	1	1	1	1		0.28	1	1	1	1	1	1	1	1		0.28	1	1	1	1	1	1	1	1		0.28	1	1	1	1	1	1	1	1
0.3	1	1	1	1	1	1	1	1		0.3	1	1	1	1	1	1	1	1		0.3	1	1	1	1	1	1	1	1		0.3	1	1	1	1	1	1	1	1
0.32	1	1	1	1	1	1	1	1		0.32	1	1	1	1	1	1	1	1		0.32	1	1	1	1	1	1	1	1		0.32	1	1	1	1	1	1	1	1
0.34	1	1	1	1	1	1	1	1		0.34	1	1	1	1	1	1	1	1		0.34	1	1	1	1	1	1	1	1		0.34	1	1	1	1	1	1	1	1
0.36	1	1	1	1	1	1	1	1		0.36	1	1	1	1	1	1	1	1		0.36	1	1	1	1	1	1	1	1		0.36	1	1	1	1	1	1	1	1
0.38	1	1	1	1	1	1	1	1		0.38	1	1	1	1	1	1	1	1		0.38	1	1	1	1	1	1	1	1		0.38	1	1	1	1	1	1	1	1
0.4	1	1	1	1	1	1	1	1		0.4	1	1	1	1	1	1	1	1		0.4	1	1	1	1	1	1	1	1		0.4	1	1	1	1	1	1	1	1
0.42	1	1	1	1	1	1	1	1		0.42	1	1	1	1	1	1	1	1		0.42	1	1	1	1	1	1	1	1		0.42	1	1	1	1	1	1	1	1
0.44	1	1	1	1	1	1	1	1		0.44	1	1	1	1	1	1	1	1		0.44	1	1	1	1	1	1	1	1		0.44	1	1	1	1	1	1	1	1
0.46	1	1	1	1	1	1	1	1		0.46	1	1	1	1	1	1	1	1		0.46	1	1	1	1	1	1	1	1		0.46	1	1	1	1	1	1	1	1
0.48	1	1	1	1	1	1	1	1		0.48	1	1	1	1	1	1	1	1		0.48	1	1	1	1	1	1	1	0.962963		0.48	1	1	1	1	1	1	1	1
0.5	1	1	1	1	1	1	1	1		0.5	1	1	1	1	1	1	1	1		0.5	1	1	1	1	0.989899	1	1	0.962963		0.5	1	1	1	1	0.989899	1	1	1
0.52	1	1	1	1	1	1	1	1		0.52	1	1	1	1	1	1	1	1		0.52	1	1	1	1	0.959596	1	0.984615	0.962963		0.52	1	1	1	1	0.959596	0.966667	0.984615	1
0.54	0.996124	1	0.986111	1	1	1	1	1		0.54	0.996124	0.994118	0.986111	1	1	1	1	1		0.54	0.994475	1	0.98	1	0.949495	1	0.969231	0.962963		0.54	0.994475	1	0.98	1	0.949495	0.966667	0.969231	0.963636
0.56	0.992218	0.994413	0.986111	1	1	1	1	1		0.56	0.992218	0.994118	0.986111	1	1	1	1	1		0.56	0.994475	1	0.969897	0.965517	0.929293	1	0.945969	0.962963		0.56	0.994475	1	0.969897	0.978261	0.929293	0.966667	0.945969	0.927273
0.58	0.984405	0.988827	0.986111	1	1	1	1	1		0.58	0.984405	0.988165	0.986111	1	1	1	1	1		0.58	0.994475	1	0.969897	0.965517	0.929293	1	0.938215	0.962963		0.58	0.994475	1	0.969897	0.978261	0.929293	0.966667	0.938215	0.927273
0.6	0.984405	0.988827	0.986111	1	1	1	1	1		0.6	0.984405	0.988165	0.986111	1	1	1	1	1		0.6	0.988888	1	0.969897	0.965517	0.929293	1	0.914821	0.925926		0.6	0.988888	0.990566	0.969897	0.978261	0.929293	0.966667	0.914821	0.890538
0.62	0.984405	0.988827	0.986111	1	0.961538	1	1	1		0.62	0.984405	0.988165	0.986111	1	0.961538	1	1	1		0.62	0.988888	1	0.969897	0.965517	0.919192	1	0.899049	0.925926		0.62	0.988888	0.990566	0.969897	0.978261	0.919192	0.966667	0.899049	0.890538
0.64	0.980483	0.983208	0.986111	1	0.961538	1	1	1		0.64	0.980483	0.982176	0.986111	1	0.961538	1	1	1		0.64	0.988888	1	0.969897	0.965517	0.909091	1	0.899049	0.925926		0.64	0.988888	0.990566	0.969897	0.978261	0.909091	0.966667	0.899049	0.890538
0.66	0.980483	0.983208	0.986111	1	0.961538	1	1	1		0.66	0.980483	0.982176	0.986111	1	0.961538	1	1	1		0.66	0.988888	1	0.969897	0.965517	0.909091	1	0.899049	0.925926		0.66	0.988888	0.990566	0.969897	0.978261	0.909091	0.966667	0.899049	0.890538
0.68	0.980483	0.983208	0.986111	1	0.961538	1	1	1		0.68	0.980483	0.982176	0.986111	1	0.961538	1	1	1		0.68	0.988888	1	0.969897	0.965517	0.909091	1	0.899049	0.925926		0.68	0.988888	0.990566	0.969897	0.978261	0.909091	0.966667	0.899049	0.890538
0.7	0.980483	0.983208	0.986111	1	0.961538	1	1	1		0.7	0.980483	0.982176	0.986111	1	0.961538	1	1	1		0.7	0.988888	1	0.969897	0.965517	0.909091	1	0.891092	0.925926		0.7	0.988888	0.990566	0.969897	0.978261	0.909091	0.966667	0.891092	0.871985
0.72	0.980483	0.983208	0.986111	1	0.961538	1	1	1		0.72	0.980483	0.982176	0.986111	1	0.961538	1	1	1		0.72	0.988888	1	0.969897	0.965517	0.909091	1	0.891092	0.925926		0.72	0.988888	0.990566	0.969897	0.978261	0.909091	0.966667	0.891092	0.871985
0.74	0.980483	0.983208	0.986111	1	0.961538	1	1	1		0.74	0.980483	0.982176	0.986111	1	0.961538	1	1	1		0.74	0.988888	1	0.969897	0.965517	0.909091	1	0.891092	0.925926		0.74	0.988888	0.990566	0.969897	0.978261	0.909091	0.966667	0.891092	0.871985
0.76	0.980483	0.983208	0.986111	1	0.961538	1	1	1		0.76	0.980483	0.982176	0.986111	1	0.961538	1	1	1		0.76	0.988888	1	0.969897	0.965517	0.909091	1	0.891092	0.925926		0.76	0.988888	0.990566	0.969897	0.978261	0.909091	0.966667	0.891092	0.871985
0.78	0.980483	0.983208	0.986111	1	0.961538	1	1	1		0.78	0.980483	0.982176	0.986111	1	0.961538	1	1	1		0.78	0.988888	1	0.969897	0.965517	0.909091	1	0.891092	0.925926		0.78	0.988888	0.990566	0.969897	0.978261	0.909091	0.966667	0.891092	0.871985
0.8	0.980483	0.983208	0.986111	1	0.961538	1	1	1		0.8	0.980483	0.982176	0.986111	1	0.961538	1	1	1		0.8	0.988888	1	0.969897	0.965517	0.909091	1	0.891092	0.925926		0.8	0.988888	0.990566	0.969897	0.978261	0.909091	0.966667	0.891092	0.871985
0.82	0.980483	0.983208	0.986111	1	0.961538	1	1	1		0.82	0.980483	0.982176	0.986111	1	0.961538	1	1	1		0.82	0.988888	1	0.969897	0.965517	0.909091	1	0.891092	0.925926		0.82	0.988888	0.990566	0.969897	0.978261	0.909091	0.966667	0.891092	0.871985
0.84	0.980483	0.983208	0.986111	1	0.961538	1	1	1		0.84	0.980483	0.982176	0.986111	1	0.961538	1	1	1		0.84	0.988888	1	0.969897	0.965517	0.909091	1	0.891092	0.925926		0.84	0.988888	0.990566	0.969897	0.978261	0.909091	0.966667	0.891092	0.871985
0.86	0.980483	0.983208	0.986111	1	0.961538	1	1	1		0.86	0.980483	0.982176	0.986111	1	0.961538	1	1	1		0.86	0.988888	1	0.969897	0.965517	0.909091	1	0.891092	0.925926		0.86	0.988888	0.990566	0.969897	0.978261	0.909091	0.966667	0.891092	0.871985
0.88	0.980483	0.983208	0.986111	1	0.961538	1	1	1		0.88	0.980483	0.982176	0.986111	1	0.961538	1	1	1		0.88	0.988888	1	0.969897	0.965517	0.909091	1	0.883064	0.925926		0.88	0.988888	0.990566	0.969897	0.978261	0.909091	0.966667	0.883064	0.871985
0.9	0.980483	0.983208	0.986111	1	0.961538	1	1	1		0.9	0.980483	0.982176	0.986111	1	0.961538	1	1	1		0.9	0.988888	1	0.969897	0.965517	0.909091	1	0.875037	0.925926		0.9	0.988888	0.990566	0.969897	0.978261	0.909091	0.966667	0.875037	0.853029
0.92	0.980483	0.983208	0.986111	1	0.961538	1	1	1		0.92	0.980483	0.982176	0.986111	1	0.961538	1	1	1		0.92	0.988888	1	0.969897	0.965517	0.909091	1	0.875037	0.925926		0.92	0.988888	0.990566	0.969897	0.978261	0.909091	0.966667	0.875037	0.853029
0.94	0.980483	0.983208	0.986111	1	0.961538	1	1	1		0.94	0.980483	0.982176	0.986111	1	0.961538	1	1	1		0.94	0.988888	1	0.959579	0.965517	0.909091	1	0.867009	0.925926		0.94	0.988888	0.990566	0.959579	0.978261	0.909091	0.966667	0.867009	0.853029
0.96	0.980483	0.983208	0.986111	1	0.961538	1	1	1		0.96	0.980483	0.982176	0.986111	1	0.961538	1	1	1		0.96	0.988888	1	0.959579	0.965517	0.909091	1	0.867009	0.925926		0.96	0.988888	0.990566	0.959579	0.978261	0.909091	0.966667	0.867009	0.853029
0.98	0.980483	0.983208	0.986111	1	0.961538	1	0.888889	1		0.98	0.980483	0.982176	0.986111	1	0.961538	1	0.888889	1		0.98	0.988888	1	0.959579	0.965517	0.89899	0.962963	0.842925	0.888889		0.98	0.988888	0.990566	0.959579	0.978261	0.89899	0.966667	0.842925	0.834073
1	0.980483	0.983208	0.986111	1	0.961538	1	0.888889	1		1	0.980483	0.982176	0.986111	1	0.961538	1	0.888889	1		1	0.983172	1	0.938829	0.965517	0.858586	0.925926	0.826869	0.888889		1	0.983172	0.990566	0.938829	0.955511	0.858586	0.933333	0.826869	0.815117
1.02	0.980483	0.983208	0.971393	0.96875	0.921474	0.928571	0.888889	1		1.02	0.980483	0.982176	0.971393	0.978723	0.921474	1	0.888889	1		1.02	0.977456	0.990196	0.938829	0.965517	0.848485	0.925926	0.826869	0.888889		1.02	0.977456	0.981041	0.938829	0.955511	0.848485	0.933333	0.826869	0.795709
1.04	0.980483	0.983208	0.971393	0.96875	0.921474	0.928571	0.888889	1		1.04	0.980483	0.982176	0.971393	0.978723	0.921474	1	0.888889	1		1.04	0.977456	0.990196	0.916606	0.965517	0.838384	0.925926	0.792761	0.851852		1.04	0.977456	0.981041	0.916606	0.93101	0.838384	0.933333	0.792761	0.754848
1.06	0.980483	0.983208	0.971393	0.96875	0.921474	0.928571	0.888889	1		1.06	0.980483	0.982176	0.971393	0.978723	0.921474	1	0.888889	1		1.06	0.971459	0.990196	0.916606	0.965517	0.818182	0.925926	0.757227	0.813131		1.06	0.971459	0.981041	0.916606	0.93101	0.818182	0.933333	0.757227	0.712912
1.08	0.976381	0.983208	0.956675	0.9375	0.921474	0.928571	0.888889	1		1.08	0.976381	0.97596	0.956675	0.978723	0.921474	1	0.888889	1		1.08	0.971459	0.990196	0.893691	0.965517	0.808081	0.925926	0.730501	0.813131		1.08	0.971459	0.981041	0.893691	0.93101	0.808081	0.933333	0.730501	0.670976
1.1	0.976381	0.983208	0.941957	0.90625	0.921474	0.928571	0.888889	1		1.1	0.976381	0.97596	0.941957	0.978723	0.921474	1	0.888889	1		1.1	0.971459	0.990196	0.882085	0.965517	0.808081	0.925926	0.721592	0.813131		1.1	0.971459	0.981041	0.882085	0.93101	0.808081	0.933333	0.721592	0.670976
1.12	0.976381	0.983208	0.941957	0.90625	0.921474	0.928571	0.888889	1		1.12	0.976381	0.97596	0.941957	0.978723	0.921474	1	0.888889	1		1.12	0.971459	0.990196	0.870478	0.965517	0.808081	0.925926	0.721592	0.813131		1.12	0.971459	0.981041	0.870478	0.93101	0.808081	0.898765	0.721592	0.670976
1.14	0.976381	0.983208	0.941957	0.90625	0.921474	0.928571	0.888889	1		1.14	0.976381	0.97596	0.941957	0.978723	0.921474	1	0.888889	1		1.14	0.971459	0.990196	0.870478	0.965517	0.787361	0.885668	0.712458	0.813131		1.14	0.971459	0.981041	0.870478	0.93101	0.787361	0.864198	0.712458	0.670976
1.16	0.976381	0.983208	0.941957	0.90625	0.921474	0.928571	0.888889	1		1.16	0.976381	0.97596	0.941957	0.978723	0.921474	1	0.888889	1		1.16	0.971459	0.990196	0.870478	0.965517	0.787361	0.885668	0.712458	0.813131		1.16	0.971459	0.981041	0.870478	0.93101	0.787361	0.864198	0.712458	0.670976
1.18	0.976381	0.983208	0.941957	0.90625	0.921474	0.928571	0.888889	1		1.18	0.976381	0.97596	0.941957	0.978723	0.921474	1	0.888889	1		1.18	0.971459	0.990196	0.858554	0.965517	0.787361	0.885668	0.712458	0.813131		1.18	0.971459	0.981041	0.858554	0.93101	0.787361	0.864198	0.712458	0.670976
1.2	0.976381	0.983208	0.941957	0.90625	0.879589	0.928571	0.888889	1		1.2	0.976381	0.97596	0.941957	0.978723	0.879589	1	0.888889	1		1.2	0.971459	0.990196	0.858554	0.965517	0.787361	0.885668	0.703084	0.813131		1.2	0.971459	0.981041	0.858554	0.93101	0.787361	0.864198	0.703084	0.64861
1.22	0.976381	0.983208	0.941957	0.90625	0.879589	0.928571	0.888889	1		1.22	0.976381	0.97596	0.941957	0.978723	0.879589	1	0.888889	1		1.22	0.971459	0.990196	0.858554	0.965517	0.787361	0.885668	0.684335	0.813131		1.22	0.971459	0.981041	0.858554	0.93101	0.787361	0.864198	0.684335	0.64861
1.24	0.976381	0.983208	0.941957	0.90625	0.879589	0.928571	0.888889	1		1.24	0.976381	0.97596	0.941957	0.978723	0.879589	1	0.888889	1		1.24	0.971459	0.990196	0.858554	0.965517	0.787361	0.885668	0.684335	0.813131		1.24	0.971459	0.981041	0.858554	0.93101	0.787361	0.864198	0.684335	0.64861
1.26	0.976381	0.983208	0.941957	0.90625	0.879589	0.928571	0.888889	1		1.26	0.976381	0.97596	0.941957	0.978723	0.879589	1	0.888889	1		1.26	0.971459	0.990196	0.858554	0.965517	0.787361	0.885668	0.684335	0.813131		1.26	0.971459	0.981041	0.858554	0.93101	0.787361	0.864198	0.684335	0.64861
1.28	0.976381	0.983208	0.941957	0.90625	0.879589	0.928571	0.888889	1		1.28	0.976381	0.97596	0.941957	0.978723	0.879589	1	0.888889	1		1.28	0.971459	0.990196	0.858554	0.965517	0.787361	0.885668	0.684335	0.813131		1.28	0.971459	0.981041	0.858554	0.93101	0.787361	0.864198	0.684335	0.64861
1.3	0.976381	0.983208	0.941957	0.90625	0.879589	0.928571	0.888889	1		1.3	0.976381	0.97596	0.941957	0.978723	0.879589	1	0.888889	1		1.3	0.971459	0.990196	0.858554	0.965517	0.787361	0.885668	0.684335	0.813131		1.3	0.971459	0.981041	0.858554	0.93101	0.787361	0.864198	0.684335	0.64861
1.32	0.976381	0.983208	0.941957	0.90625	0.879589	0.928571	0.888889	1		1.32	0.976381	0.97596	0.941957	0.978723	0.879589	1	0.888889	1		1.32	0.971459	0.990196	0.858554	0.965517	0.787361	0.885668	0.684335	0.813131		1.32	0.971459	0.981041	0.858554	0.93101	0.787361	0.864198	0.684335	0.64861
1.34	0.976381	0.983208	0.941957	0.90625	0.879589	0.928571	0.888889	1		1.34	0.976381	0.97596	0.941957	0.978723	0.879589	1	0.888889	1		1.34	0.971459	0.990196	0.858554	0.965517	0.787361	0.885668	0.684335	0.813131		1.34	0.971459	0.981041	0.858554	0.93101	0.787361	0.864198	0.684335	0.64861
1.36	0.976381	0.983208	0.941957	0.90625	0.879589	0.928571	0.888889	1		1.36	0.976381	0.97596	0.941957	0.978723	0.879589	1	0.888889	1		1.36	0.971459	0.990196	0.858554	0.965517	0.787361	0.885668	0.684335	0.813131		1.36	0.971459	0.981041	0.858554	0.93101	0.787361	0.864198	0.684335	0.64861
1.38	0.976381	0.983208	0.941957	0.90625	0.879589	0.928571	0.888889	1		1.38	0.976381	0.97596	0.941957	0.978723	0.879589	1	0.888889	1		1.38	0.971459	0.990196	0.858554	0.965517	0.787361	0.885668	0.684335	0.813131		1.38	0.971459	0.981041	0.858554	0.93101	0.787361	0.864198	0.684335	0.64861
1.4	0.976381	0.983208	0.941957	0.90625	0.879589	0.928571	0.888889	1		1.4	0.976381	0.97596	0.941957	0.978723	0.879589	1	0.888889	1		1.4	0.971459	0.990196	0.858554	0.965517	0.787361	0.885668	0.684335	0.813131		1.4	0.971459	0.981041	0.858554	0.93101	0.787361	0.864198	0.684335	0.64861
1.42	0.976381	0.983208	0.941957	0.90625	0.879589	0.928571	0.888889	1		1.42	0.976381	0.97596	0.941957	0.978723	0.879589	1	0.888889	1		1.42	0.971459	0.990196	0.858554	0.965517	0.787361	0.885668	0.684335	0.813131		1.42	0.971459	0.981041	0.858554	0.93101	0.787361	0.864198	0.684335	0.64861
1.44	0.976381	0.983208	0.927005	0.90625	0.879589	0.928571	0.888889	1		1.44	0.976381	0.97596	0.927005	0.957447	0.879589	1	0.888889	1		1.44	0.971459	0.990196	0.858554	0.965517	0.787361	0.885668	0.684335	0.813131		1.44	0.971459	0.981041	0.858554	0.93101	0.787361	0.864198	0.684335	0.64861
1.46	0.976381	0.983208	0.927005	0.90625	0.879589	0.928571	0.888889	1		1.46	0.976381	0.97596	0.927005	0.957447	0.879589	1	0.888889	1		1.46	0.971459	0.990196	0.858554	0.965517	0.787361	0.885668	0.684335	0.813131		1.46	0.971459	0.981041	0.858554	0.93101	0.787361	0.864198	0.684335	0.64861
1.48	0.976381	0.983208	0.927005	0.90625	0.879589	0.928571	0.888889	1		1.48	0.976381	0.97596	0.927005	0.957447	0.879589	1	0.888889	1		1.48	0.971459	0.990196	0.858554	0.965517	0.787361	0.885668	0.684335	0.813131		1.48	0.971459	0.981041	0.858554	0.93101	0.787361	0.864198	0.684335	0.64861
1.5	0.976381	0.983208	0.927005	0.90625	0.879589	0.928571	0.888889	1		1.5	0.976381	0.97596	0.927005	0.957447	0.879589	1	0.888889	1		1.5	0.971459	0.990196	0.858554	0.965517	0.787361	0.885668	0.67496	0.813131		1.5	0.971459	0.981041	0.858554	0.93101	0.787361	0.864198	0.67496	0.64861
1.52	0.976381	0.983208	0.927005	0.90625	0.879589	0.928571	0.888889	1		1.52	0.976381	0.97596	0.927005	0.957447	0.879589	1	0.888889	1		1.52	0.971459	0.990196	0.858554	0.965517	0.787361	0.885668	0.67496	0.813131		1.52	0.971459	0.981041	0.858554	0.93101	0.787361	0.864198	0.67496	0.64861
1.54	0.976381	0.983208	0.927005	0.90625	0.879589	0.928571	0.888889	1		1.54	0.976381	0.97596	0.927005	0.957447	0.879589	1	0.888889	1		1.54	0.965272	0.979773	0.858554	0.965517	0.766364	0.885668	0.67496	0.813131		1.54	0.965272	0.981041	0.858554	0.93101	0.766364	0.82963	0.67496	0.64861
1.56	0.976381	0.983208	0.927005	0.90625	0.879589	0.928571	0.888889	1		1.56	0.976381	0.97596	0.927005	0.957447	0.879589	1	0.888889	1		1.56	0.959044	0.969238	0.858554	0.965517	0.766364	0.885668	0.665454	0.813131		1.56	0.959044	0.981041	0.858554	0.93101	0.766364	0.82963	0.665454	0.64861
1.58	0.976381	0.983208	0.927005	0.90625	0.879589	0.928571	0.888889	1		1.58	0.976381	0.97596	0.927005	0.957447	0.879589	1	0.888889	1		1.58	0.959044	0.969238	0.858554	0.965517	0.755866	0.885668	0.665454	0.813131		1.58	0.959044	0.981041	0.858554	0.93101	0.755866	0.795062	0.665454	0.64861
1.6	0.976381	0.983208	0.927005	0.90625	0.879589	0.928571	0.888889	1		1.6	0.976381	0.97596	0.927005	0.957447	0.879589	1	0.888889	1		1.6	0.959044	0.969238	0.858554	0.965517	0.745368	0.845411	0.646441	0.772475		1.6	0.959044	0.981041	0.858554	0.93101	0.745368	0.760494	0.646441	0.625446
1.62	0.976381	0.983208	0.927005	0.90625	0.879589	0.928571	0.888889	1		1.62	0.976381	0.97596	0.927005	0.957447	0.879589	1	0.888889	1		1.62	0.959044	0.969238	0.858554	0.965517	0.745368	0.845411	0.627428	0.772475		1.62	0.959044	0.981041	0.858554	0.93101	0.745368	0.760494	0.627428	0.602281
1.64	0.976381	0.983208	0.927005	0.90625	0.879589	0.928571	0.888889	1		1.64	0.976381	0.97596	0.927005	0.957447	0.879589	1	0.888889	1		1.64	0.959044	0.969238	0.858554	0.965517	0.745368	0.845411	0.608415	0.731818		1.64	0.959044	0.981041	0.858554	0.93101	0.745368	0.760494	0.608415	0.579116
1.66	0.976381	0.983208	0.927005	0.90625	0.879589	0.928571	0.888889	1		1.66	0.976381	0.97596	0.927005	0.957447	0.879589	1	0.888889	1		1.66	0.959044	0.969238	0.858554	0.965517	0.745368	0.845411	0.608415	0.731818		1.66	0.959044	0.981041	0.858554	0.93101	0.745368	0.760494	0.608415	0.579116
1.68	0.976381	0.983208	0.927005	0.90625	0.879589	0.928571	0.888889	1		1.68	0.976381	0.97596	0.927005	0.957447	0.879589	1	0.888889	1		1.68	0.959044	0.969238	0.858554	0.965517	0.745368	0.845411	0.608415	0.731818		1.68	0.959044	0.981041	0.858554	0.93101	0.745368	0.760494	0.608415	0.579116
1.7	0.976381	0.983208	0.927005	0.90625	0.879589	0.928571	0.888889	1		1.7	0.976381	0.97596	0.927005	0.957447	0.879589	1	0.888889	1		1.7	0.959044	0.969238	0.858554	0.965517	0.745368	0.845411	0.608415	0.731818		1.7	0.959044	0.981041	0.858554	0.93101	0.745368	0.760494	0.608415	0.579116
1.72	0.976381	0.983208	0.927005	0.90625	0.879589	0.928571	0.888889	1		1.72	0.976381	0.97596	0.927005	0.957447	0.879589	1	0.888889	1		1.72	0.952817	0.969238	0.858554	0.965517	0.745368	0.845411	0.608415	0.731818		1.72	0.952817	0.981041	0.858554	0.93101	0.745368	0.760494	0.608415	0.579116
1.74	0.976381	0.983208	0.927005	0.90625	0.879589	0.928571	0.888889	1		1.74	0.976381	0.97596	0.927005	0.957447	0.879589	1	0.888889	1		1.74	0.952817	0.969238	0.858554	0.965517	0.745368	0.845411	0.608415	0.731818		1.74	0.952817	0.981041	0.858554	0.93101	0.745368	0.760494	0.608415	0.579116
1.76	0.976381	0.983208	0.927005	0.90625	0.879589	0.928571	0.888889	1		1.76	0.976381	0.97596	0.927005	0.957447	0.879589	1	0.888889	1		1.76	0.952817	0.969238	0.858554	0.965517	0.73487	0.845411	0.598758	0.731818		1.76	0.952817	0.981041	0.858554	0.93101	0.73487	0.760494	0.598758	0.579116
1.78	0.976381	0.983208	0.927005	0.90625	0.879589	0.928571	0.888889	1		1.78	0.976381	0.97596	0.927005	0.957447	0.879589	1	0.888889	1		1.78	0.952817	0.969238	0.858554	0.965517	0.73487	0.845411	0.598758	0.731818		1.78	0.952817	0.981041	0.858554	0.93101	0.73487	0.760494	0.598758	0.579116
1.8	0.976381	0.983208	0.927005	0.90625	0.879589	0.928571	0.888889	1		1.8	0.976381	0.97596	0.927005	0.957447	0.879589	1	0.888889	1		1.8	0.952817	0.969238	0.846111	0.965517	0.73487	0.845411	0.5891	0.731818		1.8	0.952817	0.981041	0.846111	0.93101	0.73487	0.760494	0.5891	0.579116
1.82	0.976381	0.983208	0.927005	0.90625	0.879589	0.928571	0.888889	1		1.82	0.976381	0.97596	0.927005	0.957447	0.879589	1	0.888889	1		1.82	0.952817	0.969238	0.846111	0.965517	0.73487	0.845411	0.5891	0.731818		1.82	0.952817	0.981041	0.846111	0.93101	0.73487	0.760494	0.5891	0.579116
1.84	0.976381	0.983208	0.927005	0.90625	0.879589	0.928571	0.888889	1		1.84	0.976381	0.97596	0.927005	0.957447	0.879589	1	0.888889	1		1.84	0.952817	0.969238	0.846111	0.965517	0.73487	0.845411	0.5891	0.731818		1.84	0.952817	0.981041	0.846111	0.93101	0.73487	0.760494	0.5891	0.579116
1.86	0.976381	0.983208	0.927005	0.90625	0.879589	0.928571	0.888889	1		1.86	0.976381	0.97596	0.927005	0.957447	0.879589	1	0.888889	1		1.86	0.952817	0.969238	0.846111	0.965517	0.724372	0.845411	0.5891	0.731818		1.86	0.952817	0.981041	0.846111	0.93101	0.724372	0.760494	0.5891	0.579116
1.88	0.976381	0.983208	0.927005	0.90625	0.879589	0.928571	0.888889	1		1.88	0.976381	0.97596	0.927005	0.957447	0.879589	1	0.888889	1		1.88	0.952817	0.969238	0.846111	0.965517	0.724372	0.845411	0.5891	0.731818		1.88	0.952817	0.981041	0.846111	0.93101	0.724372	0.760494	0.5891	0.579116
1.9	0.976381	0.983208	0.927005	0.90625	0.879589	0.928571	0.888889	1		1.9	0.976381	0.97596	0.927005	0.957447	0.879589	1	0.888889	1		1.9	0.952817	0.969238	0.846111	0.965517	0.724372	0.845411	0.5891	0.731818		1.9	0.952817	0.981041	0.846111	0.93101	0.724372	0.760494	0.5891	0.579116
1.92	0.976381	0.983208	0.927005	0.90625	0.879589	0.928571	0.888889	1		1.92	0.976381	0.97596	0.927005	0.957447	0.879589	1	0.888889	1		1.92	0.952817	0.969238	0.846111	0.965517	0.724372	0.845411	0.5891	0.731818		1.92	0.952817	0.981041	0.846111	0.93101	0.724372	0.760494	0.5891	0.579116
1.94	0.976381	0.983208	0.927005	0.90625	0.879589	0.928571	0.888889	1		1.94	0.976381	0.97596	0.927005	0.957447	0.879589	1	0.888889	1		1.94	0.952817	0.969238	0.846111	0.965517	0.724372	0.845411	0.579443	0.731818		1.94	0.952817	0.981041	0.846111	0.93101	0.724372	0.760494	0.579443	0.579116
1.96	0.976381	0.983208	0.927005	0.90625	0.879589	0.928571	0.761905	1		1.96	0.976381	0.97596	0.927005	0.957447	0.879589	1	0.761905	1		1.96	0.952817	0.958468	0.846111	0.965517	0.724372	0.845411	0.569622	0.731818		1.96	0.952817	0.981041	0.846111	0.93101	0.724372	0.760494	0.569622	0.579116
1.98	0.976381	0.983208	0.927005	0.90625	0.879589	0.928571	0.761905	1		1.98	0.976381	0.97596	0.927005	0.957447	0.879589	1	0.761905	1		1.98	0.946422	0.958468	0.833291	0.965517	0.724372	0.845411	0.569622	0.731818		1.98	0.946422	0.981041	0.833291	0.93101	0.724372	0.760494	0.569622	0.579116
2	0.976381	0.983208	0.927005	0.90625	0.879589	0.928571	0.761905	1		2	0.976381	0.97596	0.927005	0.957447	0.879589	1	0.761905	1		2	0.939803	0.958468	0.820064	0.965517	0.724372	0.845411	0.537769	0.731818		2	0.939803	0.969634	0.820064	0.93101	0.724372	0.760494	0.537769	0.579116
2.02	0.976381	0.983208	0.911022	0.90625	0.879589	0.928571	0.761905	1		2.02	0.976381	0.97596	0.911022	0.957447	0.879589	1	0.761905	1		2.02	0.932737	0.958468	0.806621	0.965517	0.702421	0.845411	0.526327	0.731818		2.02	0.932737	0.969634	0.806621	0.93101	0.702421	0.760494	0.526327	0.579116
2.04	0.976381	0.983208	0.893503	0.90625	0.740707	0.844156	0.761905	1		2.04	0.976381	0.97596	0.893503	0.957447	0.740707	0.909091	0.761905	1		2.04	0.92545	0.958468	0.778806	0.92163	0.690516	0.845411	0.526327	0.731818		2.04	0.92545	0.969634	0.778806	0.93101	0.690516	0.760494	0.526327	0.579116
2.06	0.976381	0.983208	0.893503	0.90625	0.691326	0.844156	0.761905	1		2.06	0.976381	0.97596	0.893503	0.957447	0.691326	0.808081	0.761905	1		2.06	0.910279	0.958468	0.763536	0.92163	0.690516	0.845411	0.526327	0.731818		2.06	0.910279	0.969634	0.763536	0.93101	0.690516	0.760494	0.526327	0.579116
2.08	0.971373	0.983208	0.893503	0.90625	0.691326	0.844156	0.609524	1		2.08	0.971373	0.968622	0.893503	0.957447	0.691326	0.808081	0.609524	0.75		2.08	0.910279	0.958468	0.747629	0.92163	0.677237	0.845411	0.51349	0.731818		2.08	0.910279	0.969634	0.747629	0.93101	0.677237	0.760494	0.51349	0.579116
2.1	0.960668	0.97576	0.854213	0.90625	0.691326	0.844156	0.609524	1		2.1	0.960668	0.968622	0.854213	0.957447	0.691326	0.808081	0.609524	0.75		2.1	0.910279	0.958468	0.747629	0.92163	0.662827	0.845411	0.485734	0.731818		2.1	0.910279	0.969634	0.747629	0.93101	0.662827	0.760494	0.485734	0.579116
2.12	0.960668	0.97576	0.834348	0.90625	0.691326	0.844156	0.609524	1		2.12	0.960668	0.968622	0.834348	0.929287	0.691326	0.808081	0.609524	0.75		2.12	0.910279	0.958468	0.747629	0.92163	0.632699	0.845411	0.485734	0.731818		2.12	0.910279	0.969634	0.747629	0.93101	0.632699	0.697119	0.485734	0.579116
2.14	0.949094	0.96756	0.834348	0.90625	0.691326	0.844156	0.609524	1		2.14	0.949094	0.952204	0.834348	0.929287	0.691326	0.808081	0.609524	0.75		2.14	0.901526	0.943492	0.747629	0.92163	0.587506	0.845411	0.470555	0.731818		2.14	0.901526	0.954716	0.747629	0.93101	0.587506	0.697119	0.470555	0.542922
2.16	0.949094	0.96756	0.834348	0.90625	0.691326	0.844156	0.609524	1		2.16	0.949094	0.952204	0.834348	0.929287	0.691326	0.808081	0.609524	0.75		2.16	0.901526	0.943492	0.730637	0.92163	0.587506	0.845411	0.470555	0.731818		2.16	0.901526	0.954716	0.730637	0.93101	0.587506	0.697119	0.470555	0.542922
2.18	0.949094	0.96756	0.834348	0.90625	0.691326	0.844156	0.609524	1		2.18	0.949094	0.952204	0.834348	0.929287	0.691326	0.808081	0.609524	0.75		2.18	0.901526	0.943492	0.730637	0.92163	0.557378	0.845411	0.470555	0.731818		2.18	0.901526	0.954716	0.730637	0.93101	0.557378	0.697119	0.470555	0.542922
2.2	0.949094	0.96756	0.834348	0.90625	0.691326	0.844156	0.609524	1		2.2	0.949094	0.952204	0.834348	0.929287	0.691326	0.808081	0.609524	0.75		2.2	0.901526	0.943492	0.730637	0.92163	0.542313	0.845411	0.45487	0.731818		2.2	0.901526	0.954716	0.730637	0.93101	0.542313	0.697119	0.45487	0.542922
2.22	0.949094	0.96756	0.834348	0.90625	0.691326	0.844156	0.609524	1		2.22	0.949094	0.952204	0.834348	0.929287	0.691326	0.808081	0.609524	0.75		2.22	0.901526	0.943492	0.677176	0.867417	0.542313	0.845411	0.439184	0.731818		2.22	0.901526	0.954716	0.677176	0.93101	0.542313	0.697119	0.439184	0.504142
2.24	0.949094	0.96756	0.834348	0.90625	0.691326	0.844156	0.609524	1		2.24	0.949094	0.952204	0.834348	0.929287	0.691326	0.808081	0.609524	0.75		2.24	0.892232	0.943492	0.677176	0.867417	0.542313	0.845411	0.439184	0.731818		2.24	0.892232	0.954716	0.677176	0.93101	0.542313	0.697119	0.439184	0.504142
2.26	0.949094	0.96756	0.834348	0.90625	0.691326	0.844156	0.609524	1		2.26	0.949094	0.952204	0.834348	0.929287	0.691326	0.808081	0.609524	0.75		2.26	0.892232	0.943492	0.677176	0.867417	0.542313	0.845411	0.439184	0.731818		2.26	0.892232	0.954716	0.677176	0.93101	0.542313	0.697119	0.439184	0.504142
2.28	0.949094	0.96756	0.834348	0.90625	0.691326	0.844156	0.609524	1		2.28	0.949094	0.952204	0.834348	0.929287	0.691326	0.808081	0.609524	0.75		2.28	0.892232	0.943492	0.677176	0.867417	0.542313	0.845411	0.439184	0.731818		2.28	0.892232	0.954716	0.677176	0.93101	0.542313	0.697119	0.439184	0.504142
2.3	0.949094	0.96756	0.834348	0.90625	0.691326	0.844156	0.609524	1		2.3	0.949094	0.952204	0.834348	0.929287	0.691326	0.808081	0.609524	0.75		2.3	0.892232	0.943492	0.677176	0.867417	0.542313	0.845411	0.439184	0.731818		2.3	0.892232	0.954716	0.677176	0.93101	0.542313	0.697119	0.439184	0.504142
2.32	0.949094	0.96756	0.834348	0.90625	0.691326	0.844156	0.609524	1		2.32	0.949094	0.952204	0.834348	0.929287	0.691326	0.808081	0.609524	0.75		2.32	0.892232	0.943492	0.677176	0.867417	0.542313	0.845411	0.406652	0.665289		2.32	0.892232	0.954716	0.677176	0.93101	0.542313	0.697119	0.406652	0.504142
2.34	0.949094	0.96756	0.834348	0.90625	0.691326	0.844156	0.609524	1		2.34	0.949094	0.952204	0.834348	0.929287	0.691326	0.808081	0.609524	0.75		2.34	0.892232	0.943492	0.677176	0.867417	0.542313	0.845411	0.406652	0.665289		2.34	0.892232	0.954716	0.677176	0.93101	0.542313	0.697119	0.406652	0.504142
2.36	0.949094	0.96756	0.811172	0.855903	0.691326	0.844156	0.609524	1		2.36	0.949094	0.952204	0.811172	0.894869	0.691326	0.808081	0.609524	0.75		2.36	0.892232	0.943492	0.677176	0.867417	0.542313	0.845411	0.390386	0.665289		2.36	0.892232	0.954716	0.677176	0.93101	0.542313	0.697119	0.390386	0.504142
2.38	0.949094	0.96756	0.811172	0.855903	0.691326	0.844156	0.609524	1		2.38	0.949094	0.952204	0.811172	0.894869	0.691326	0.808081	0.609524	0.75		2.38	0.892232	0.943492	0.677176	0.867417	0.542313	0.845411	0.390386	0.665289		2.38	0.892232	0.954716	0.677176	0.93101	0.542313	0.697119	0.390386	0.504142
2.4	0.949094	0.96756	0.811172	0.855903	0.691326	0.844156	0.609524	1		2.4	0.949094	0.952204	0.811172	0.894869	0.691326	0.808081	0.609524	0.75		2.4	0.892232	0.943492	0.677176	0.867417	0.542313	0.845411	0.390386	0.665289		2.4	0.892232	0.954716	0.677176	0.93101	0.542313	0.697119	0.390386	0.504142
2.42	0.949094	0.96756	0.811172	0.855903	0.691326	0.844156	0.609524	1		2.42	0.949094	0.952204	0.811172	0.894869	0.691326	0.808081	0.609524	0.75		2.42	0.892232	0.943492	0.677176	0.867417	0.542313	0.845411	0.390386	0.665289		2.42	0.892232	0.954716	0.677176	0.93101	0.542313	0.697119	0.390386	0.504142
2.44	0.949094	0.96756	0.811172	0.855903	0.691326	0.844156	0.609524	1		2.44	0.949094	0.952204	0.811172	0.894869	0.691326	0.808081	0.609524	0.75		2.44	0.892232	0.943492	0.677176	0.867417	0.542313	0.845411	0.390386	0.665289		2.44	0.892232	0.954716	0.677176	0.93101	0.542313	0.697119	0.390386	0.504142
2.46	0.949094	0.96756	0.811172	0.855903	0.691326	0.844156	0.609524	1		2.46	0.949094	0.952204	0.811172	0.894869	0.691326	0.808081	0.609524	0.75		2.46	0.892232	0.943492	0.677176	0.867417	0.542313	0.845411	0.390386	0.665289		2.46	0.892232	0.954716	0.677176	0.93101	0.542313	0.697119	0.390386	0.504142
2.48	0.949094	0.96756	0.811172	0.855903	0.691326	0.844156	0.609524	1		2.48	0.949094	0.952204	0.811172	0.894869	0.691326	0.808081	0.609524	0.75		2.48	0.892232	0.943492	0.677176	0.867417	0.542313	0.845411	0.390386	0.665289		2.48	0.892232	0.954716	0.677176	0.93101	0.542313	0.697119	0.390386	0.504142
2.5	0.949094	0.96756	0.811172	0.855903	0.691326	0.844156	0.609524	1		2.5	0.949094	0.952204	0.811172	0.894869	0.691326	0.808081	0.609524	0.75		2.5	0.892232	0.943492	0.677176	0.867417	0.542313	0.845411	0.390386	0.665289		2.5	0.892232	0.954716	0.677176	0.93101	0.542313	0.697119	0.390386	0.504142
2.52	0.949094	0.96756	0.811172	0.855903	0.691326	0.844156	0.406349	1		2.52	0.949094	0.952204	0.811172	0.894869	0.691326	0.808081	0.406349	0.375		2.52	0.892232	0.943492	0.677176	0.867417	0.542313	0.845411	0.390386	0.665289		2.52	0.892232	0.954716	0.677176	0.93101	0.542313	0.697119	0.390386	0.504142
2.54	0.949094	0.96756	0.811172	0.855903	0.691326	0.844156	0.406349	1		2.54	0.949094	0.952204	0.811172	0.894869	0.691326	0.808081	0.406349	0.375		2.54	0.892232	0.943492	0.677176	0.867417	0.542313	0.845411	0.390386	0.665289		2.54	0.892232	0.954716	0.677176	0.93101	0.542313	0.697119	0.390386	0.504142
2.56	0.949094	0.96756	0.811172	0.855903	0.691326	0.844156	0.406349	1		2.56	0.949094	0.952204	0.811172	0.894869	0.691326	0.808081	0.406349	0.375		2.56	0.892232	0.943492	0.677176	0.867417	0.542313	0.845411	0.390386	0.665289		2.56	0.892232	0.954716	0.677176	0.93101	0.542313	0.697119	0.390386	0.504142
2.58	0.949094	0.96756	0.811172	0.855903	0.691326	0.844156	0.406349	1		2.58	0.949094	0.952204	0.811172	0.894869	0.691326	0.808081	0.406349	0.375		2.58	0.892232	0.943492	0.677176	0.867417	0.542313	0.845411	0.390386	0.665289		2.58	0.892232	0.954716	0.677176	0.93101	0.542313	0.697119	0.390386	0.504142
2.6	0.949094	0.96756	0.811172	0.855903	0.691326	0.844156	0.406349	1		2.6	0.949094	0.952204	0.811172	0.894869	0.691326	0.808081	0.406349	0.375		2.6	0.892232	0.943492	0.677176	0.867417	0.542313	0.845411	0.390386	0.665289		2.6	0.892232	0.954716	0.677176	0.93101	0.542313	0.697119	0.390386	0.504142
2.62	0.949094	0.96756	0.811172	0.855903	0.691326	0.844156	0.406349	1		2.62	0.949094	0.952204	0.811172	0.894869	0.691326	0.808081	0.406349	0.375		2.62	0.892232	0.943492	0.677176	0.867417	0.542313	0.845411	0.390386	0.665289		2.62	0.892232	0.954716	0.677176	0.93101	0.542313	0.697119	0.390386	0.504142
2.64	0.949094	0.96756	0.811172	0.855903	0.691326	0.844156	0.406349	1		2.64	0.949094	0.952204	0.811172	0.894869	0.691326	0.808081	0.406349	0.375		2.64	0.892232	0.943492	0.677176	0.867417	0.542313	0.845411	0.390386	0.665289		2.64	0.892232	0.954716	0.677176	0.93101	0.542313	0.697119	0.390386	0.504142
2.66	0.949094	0.96756	0.811172	0.855903	0.691326	0.844156	0.406349	1		2.66	0.949094	0.952204	0.811172	0.894869	0.691326	0.808081	0.406349	0.375		2.66	0.892232	0.943492	0.677176	0.867417	0.542313	0.845411	0.390386	0.665289		2.66	0.892232	0.954716	0.677176	0.93101	0.542313	0.697119	0.390386	0.504142
2.68	0.949094	0.96756	0.811172	0.855903	0.691326	0.844156	0.406349	1		2.68	0.949094	0.952204	0.811172	0.894869	0.691326	0.808081	0.406349	0.375		2.68	0.892232	0.943492	0.677176	0.867417	0.542313	0.845411	0.390386	0.665289		2.68	0.892232	0.954716	0.677176	0.93101	0.542313	0.697119	0.390386	0.504142
2.7	0.949094	0.96756	0.811172	0.855903	0.691326	0.844156	0.406349	1		2.7	0.949094	0.952204	0.811172	0.894869	0.691326	0.808081	0.406349	0.375		2.7	0.892232	0.943492	0.677176	0.867417	0.526363	0.845411	0.390386	0.665289		2.7	0.892232	0.954716	0.677176	0.93101	0.526363	0.697119	0.390386	0.504142
2.72	0.949094	0.96756	0.811172	0.855903	0.691326	0.844156	0.406349	1		2.72	0.949094	0.952204	0.811172	0.894869	0.691326	0.808081	0.406349	0.375		2.72	0.892232	0.943492	0.677176	0.867417	0.526363	0.845411	0.390386	0.665289		2.72	0.892232	0.954716	0.677176	0.93101	0.526363	0.697119	0.390386	0.504142
2.74	0.949094	0.96756	0.811172	0.855903	0.691326	0.844156	0.406349	1		2.74	0.949094	0.952204	0.811172	0.894869	0.691326	0.808081	0.406349	0.375		2.74	0.892232	0.943492	0.677176	0.867417	0.526363	0.845411	0.390386	0.665289		2.74	0.892232	0.954716	0.677176	0.93101	0.526363	0.697119	0.390386	0.504142
2.76	0.949094	0.96756	0.811172	0.855903	0.691326	0.844156	0.406349	1		2.76	0.949094	0.952204	0.811172	0.894869	0.691326	0.808081	0.406349	0.375		2.76	0.892232	0.943492	0.677176	0.867417	0.526363	0.845411	0.390386	0.665289		2.76	0.892232	0.954716	0.677176	0.93101	0.526363	0.697119	0.390386	0.504142
2.78	0.949094	0.96756	0.811172	0.855903	0.691326	0.844156	0.406349	1		2.78	0.949094	0.952204	0.811172	0.894869	0.691326	0.808081	0.406349	0.375		2.78	0.892232	0.943492	0.677176	0.867417	0.526363	0.845411	0.37412	0.665289		2.78	0.892232	0.954716	0.677176	0.93101	0.526363	0.697119	0.37412	0.504142
2.8	0.949094	0.96756	0.811172	0.855903	0.691326	0.844156	0.406349	1		2.8	0.949094	0.952204	0.811172	0.894869	0.691326	0.808081	0.406349	0.375		2.8	0.892232	0.943492	0.677176	0.867417	0.526363	0.845411	0.37412	0.665289		2.8	0.892232	0.954716	0.677176	0.93101	0.526363	0.697119	0.37412	0.504142
2.82	0.949094	0.96756	0.811172	0.855903	0.691326	0.844156	0.406349	1		2.82	0.949094	0.952204	0.811172	0.894869	0.691326	0.808081	0.406349	0.375		2.82	0.892232	0.943492	0.677176	0.867417	0.526363	0.845411	0.37412	0.665289		2.82	0.892232	0.954716	0.677176	0.93101	0.526363	0.697119	0.37412	0.504142
2.84	0.949094	0.96756	0.811172	0.855903	0.691326	0.844156	0.406349	1		2.84	0.949094	0.952204	0.811172	0.894869	0.691326	0.808081	0.406349	0.375		2.84	0.892232	0.943492	0.677176	0.867417	0.526363	0.845411	0.37412	0.665289		2.84	0.892232	0.954716	0.677176	0.93101	0.526363	0.697119	0.37412	0.504142
2.86	0.949094	0.96756	0.811172	0.855903	0.691326	0.844156	0.406349	1		2.86	0.949094	0.952204	0.811172	0.894869	0.691326	0.808081	0.406349	0.375		2.86	0.892232	0.943492	0.677176	0.867417	0.526363	0.845411	0.37412	0.665289		2.86	0.892232	0.954716	0.677176	0.93101	0.526363	0.697119	0.37412	0.504142
2.88	0.949094	0.96756	0.811172	0.855903	0.691326	0.844156	0.406349	1		2.88	0.949094	0.952204	0.811172	0.894869	0.691326	0.808081	0.406349	0.375		2.88	0.892232	0.943492	0.677176	0.867417	0.526363	0.845411	0.37412	0.665289		2.88	0.892232	0.954716	0.677176	0.93101	0.526363	0.697119	0.37412	0.504142
2.9	0.949094	0.96756	0.811172	0.855903	0.691326	0.844156	0.406349	1		2.9	0.949094	0.952204	0.811172	0.894869	0.691326	0.808081	0.406349	0.375		2.9	0.892232	0.943492	0.677176	0.867417	0.526363	0.845411	0.37412	0.665289		2.9	0.892232	0.954716	0.677176	0.93101	0.526363	0.697119	0.37412	0.504142
2.92	0.949094	0.96756	0.811172	0.855903	0.691326	0.844156	0.406349	1		2.92	0.949094	0.952204	0.811172	0.894869	0.691326	0.808081	0.406349	0.375		2.92	0.892232	0.943492	0.677176	0.867417	0.526363	0.845411	0.37412	0.665289		2.92	0.892232	0.954716	0.677176	0.93101	0.526363	0.697119	0.37412	0.504142
2.94	0.949094	0.96756	0.811172	0.855903	0.691326	0.844156	0.406349	1		2.94	0.949094	0.952204	0.811172	0.894869	0.691326	0.808081	0.406349	0.375		2.94	0.892232	0.943492	0.677176	0.867417	0.526363	0.845411	0.37412	0.665289		2.94	0.892232	0.954716	0.677176	0.93101	0.526363	0.697119	0.37412	0.504142
2.96	0.949094	0.96756	0.811172	0.855903	0.691326	0.844156	0.406349	1		2.96	0.949094	0.952204	0.811172	0.894869	0.691326	0.808081	0.406349	0.375		2.96	0.892232	0.943492	0.677176	0.867417	0.526363	0.845411	0.37412	0.665289		2.96	0.892232	0.954716	0.677176	0.93101	0.526363	0.697119	0.37412	0.504142
2.98	0.949094	0.96756	0.811172	0.855903	0.691326	0.844156	0.406349	1		2.98	0.949094	0.952204	0.811172	0.894869	0.691326	0.808081	0.406349	0.375		2.98	0.892232	0.943492	0.677176	0.867417	0.526363	0.845411	0.37412	0.665289		2.98	0.892232	0.954716	0.677176	0.93101	0.526363	0.697119	0.37412	0.504142
3	0.949094	0.96756	0.811172	0.855903	0.691326	0.844156	0.406349	1		3	0.949094	0.952204	0.811172	0.894869	0.691326	0.808081	0.406349	0.375		3	0.892232	0.943492	0.63848	0.867417	0.526363	0.845411	0.37412	0.665289		3	0.892232	0.954716	0.63848	0.88446	0.526363	0.697119	0.37412	0.504142
3.02	0.949094	0.96756	0.811172	0.855903	0.691326	0.844156	0.406349	1		3.02	0.949094	0.952204	0.811172	0.894869	0.691326	0.808081	0.406349	0.375		3.02	0.892232	0.943492	0.63848	0.867417	0.510413	0.845411	0.357115	0.59876		3.02	0.892232	0.954716	0.63848	0.88446	0.510413	0.697119	0.357115	0.504142
3.04	0.949094	0.96756	0.811172	0.855903	0.691326	0.844156	0.406349	1		3.04	0.949094	0.952204	0.811172	0.894869	0.691326	0.808081	0.406349	0.375		3.04	0.892232	0.943492	0.63848	0.867417	0.478512	0.845411	0.339259	0.59876		3.04	0.892232	0.954716	0.63848	0.88446	0.478512	0.697119	0.339259	0.504142
3.06	0.949094	0.96756	0.811172	0.855903	0.691326	0.844156	0.406349	1		3.06	0.949094	0.952204	0.811172	0.894869	0.691326	0.808081	0.406349	0.375		3.06	0.881977	0.925691	0.63848	0.867417	0.462561	0.845411	0.321403	0.523915		3.06	0.881977	0.937358	0.63848	0.88446	0.462561	0.697119	0.321403	0.504142
3.08	0.941621	0.957043	0.811172	0.855903	0.691326	0.844156	0.406349	1		3.08	0.941621	0.941741	0.811172	0.894869	0.691326	0.808081	0.406349	0.375		3.08	0.881977	0.925691	0.63848	0.867417	0.446611	0.845411	0.303547	0.523915		3.08	0.881977	0.937358	0.63848	0.88446	0.446611	0.697119	0.303547	0.46213
3.1	0.941621	0.957043	0.811172	0.855903	0.691326	0.844156	0.406349	1		3.1	0.941621	0.941741	0.811172	0.894869	0.691326	0.808081	0.406349	0.375		3.1	0.881977	0.925691	0.63848	0.867417	0.446611	0.845411	0.303547	0.523915		3.1	0.881977	0.937358	0.63848	0.88446	0.446611	0.697119	0.303547	0.46213
3.12	0.941621	0.957043	0.811172	0.855903	0.691326	0.844156	0.406349	1		3.12	0.941621	0.941741	0.811172	0.894869	0.691326	0.808081	0.406349	0.375		3.12	0.881977	0.925691	0.63848	0.867417	0.446611	0.845411	0.303547	0.523915		3.12	0.881977	0.937358	0.63848	0.88446	0.446611	0.697119	0.303547	0.46213
3.14	0.941621	0.957043	0.811172	0.855903	0.691326	0.844156	0.406349	1		3.14	0.941621	0.941741	0.811172	0.894869	0.691326	0.808081	0.406349	0.375		3.14	0.881977	0.925691	0.63848	0.867417	0.43007	0.845411	0.303547	0.523915		3.14	0.881977	0.937358	0.63848	0.88446	0.43007	0.697119	0.303547	0.46213
3.16	0.933573	0.945784	0.811172	0.855903	0.691326	0.844156	0.406349	1		3.16	0.933573	0.930256	0.811172	0.894869	0.691326	0.808081	0.406349	0.375		3.16	0.881977	0.925691	0.613923	0.867417	0.43007	0.845411	0.303547	0.523915		3.16	0.881977	0.937358	0.613923	0.88446	0.43007	0.697119	0.303547	0.46213
3.18	0.933573	0.945784	0.811172	0.855903	0.691326	0.844156	0.406349	1		3.18	0.933573	0.930256	0.811172	0.894869	0.691326	0.808081	0.406349	0.375		3.18	0.881977	0.925691	0.613923	0.867417	0.43007	0.845411	0.303547	0.523915		3.18	0.881977	0.937358	0.613923	0.88446	0.43007	0.697119	0.303547	0.46213
3.2	0.933573	0.945784	0.811172	0.855903	0.691326	0.844156	0.406349	1		3.2	0.933573	0.930256	0.811172	0.894869	0.691326	0.808081	0.406349	0.375		3.2	0.881977	0.925691	0.613923	0.867417	0.43007	0.845411	0.303547	0.523915		3.2	0.881977	0.937358	0.613923	0.88446	0.43007	0.697119	0.303547	0.46213
3.22	0.933573	0.945784	0.811172	0.855903	0.691326	0.844156	0.406349	1		3.22	0.933573	0.930256	0.811172	0.894869	0.691326	0.808081	0.406349	0.375		3.22	0.881977	0.925691	0.613923	0.867417	0.43007	0.845411	0.303547	0.523915		3.22	0.881977	0.937358	0.613923	0.88446	0.43007	0.697119	0.303547	0.46213
3.24	0.933573	0.945784	0.811172	0.855903	0.691326	0.844156	0.406349	1		3.24	0.933573	0.930256	0.811172	0.894869	0.691326	0.808081	0.406349	0.375		3.24	0.881977	0.925691	0.613923	0.867417	0.43007	0.845411	0.303547	0.523915		3.24	0.881977	0.937358	0.613923	0.88446	0.43007	0.697119	0.303547	0.46213
3.26	0.933573	0.945784	0.811172	0.855903	0.691326	0.844156	0.406349	1		3.26	0.933573	0.930256	0.811172	0.894869	0.691326	0.808081	0.406349	0.375		3.26	0.881977	0.925691	0.613923	0.867417	0.43007	0.845411	0.303547	0.523915		3.26	0.881977	0.937358	0.613923	0.88446	0.43007	0.697119	0.303547	0.46213
3.28	0.925237	0.933962	0.811172	0.855903	0.691326	0.844156	0.406349	1		3.28	0.925237	0.91833	0.811172	0.894869	0.691326	0.808081	0.406349	0.375		3.28	0.881977	0.925691	0.613923	0.867417	0.43007	0.845411	0.303547	0.523915		3.28	0.881977	0.937358	0.613923	0.88446	0.43007	0.697119	0.303547	0.46213
3.3	0.925237	0.933962	0.811172	0.855903	0.691326	0.844156	0.406349	1		3.3	0.925237	0.91833	0.811172	0.894869	0.691326	0.808081	0.406349	0.375		3.3	0.881977	0.925691	0.613923	0.867417	0.43007	0.845411	0.303547	0.523915		3.3	0.881977	0.937358	0.613923	0.88446	0.43007	0.697119	0.303547	0.46213
3.32	0.925237	0.933962	0.811172	0.855903	0.691326	0.844156	0.406349	1		3.32	0.925237	0.91833	0.811172	0.894869	0.691326	0.808081	0.406349	0.375		3.32	0.881977	0.925691	0.613923	0.867417	0.43007	0.845411	0.303547	0.523915		3.32	0.881977	0.937358	0.613923	0.88446	0.43007	0.697119	0.303547	0.46213
3.34	0.925237	0.933962	0.811172	0.855903	0.691326	0.844156	0.406349	1		3.34	0.925237	0.91833	0.811172	0.894869	0.691326	0.808081	0.406349	0.375		3.34	0.881977	0.925691	0.613923	0.867417	0.43007	0.845411	0.303547	0.523915		3.34	0.881977	0.937358	0.613923	0.88446	0.43007	0.697119	0.303547	0.46213
3.36	0.925237	0.933962	0.811172	0.855903	0.691326	0.844156	0.406349	1		3.36	0.925237	0.91833	0.811172	0.894869	0.691326	0.808081	0.406349	0.375		3.36	0.881977	0.925691	0.613923	0.867417	0.43007	0.845411	0.303547	0.523915		3.36	0.881977	0.937358	0.613923	0.88446	0.43007	0.697119	0.303547	0.46213
3.38	0.925237	0.933962	0.811172	0.855903	0.691326	0.844156	0.406349	1		3.38	0.925237	0.91833	0.811172	0.894869	0.691326	0.808081	0.406349	0.375		3.38	0.881977	0.925691	0.613923	0.867417	0.43007	0.845411	0.303547	0.523915		3.38	0.881977	0.937358	0.613923	0.88446	0.43007	0.697119	0.303547	0.46213
3.4	0.925237	0.933962	0.811172	0.855903	0.691326	0.844156	0.406349	1		3.4	0.925237	0.91833	0.811172	0.894869	0.691326	0.808081	0.406349	0.375		3.4	0.881977	0.925691	0.613923	0.867417	0.43007	0.845411	0.303547	0.523915		3.4	0.881977	0.937358	0.613923	0.88446	0.43007	0.697119	0.303547	0.46213
3.42	0.925237	0.933962	0.811172	0.855903	0.691326	0.844156	0.406349	1		3.42	0.925237	0.91833	0.811172	0.894869	0.691326	0.808081	0.406349	0.375		3.42	0.881977	0.925691	0.613923	0.867417	0.43007	0.845411	0.303547	0.523915		3.42	0.881977	0.937358	0.613923	0.88446	0.43007	0.697119	0.303547	0.46213
3.44	0.925237	0.933962	0.811172	0.855903	0.691326	0.844156	0.406349	1		3.44	0.925237	0.91833	0.811172	0.894869	0.691326	0.808081	0.406349	0.375		3.44	0.881977	0.925691	0.613923	0.867417	0.43007	0.845411	0.303547	0.523915		3.44	0.881977	0.937358	0.613923	0.88446	0.43007	0.697119	0.303547	0.46213
3.46	0.925237	0.933962	0.811172	0.855903	0.691326	0.844156	0.406349	1		3.46	0.925237	0.91833	0.811172	0.894869	0.691326	0.808081	0.406349	0.375		3.46	0.881977	0.925691	0.613923	0.867417	0.411371	0.845411	0.303547	0.523915		3.46	0.881977	0.937358	0.613923	0.88446	0.411371	0.697119	0.303547	0.46213
3.48	0.925237	0.933962	0.811172	0.855903	0.691326	0.844156	0.406349	1		3.48	0.925237	0.91833	0.811172	0.894869	0.691326	0.808081	0.406349	0.375		3.48	0.881977	0.925691	0.613923	0.867417	0.411371	0.845411	0.303547	0.523915		3.48	0.881977	0.937358	0.613923	0.88446	0.411371	0.697119	0.303547	0.46213
3.5	0.925237	0.933962	0.811172	0.855903	0.691326	0.844156	0.406349	1		3.5	0.925237	0.91833	0.811172	0.894869	0.691326	0.808081	0.406349	0.375		3.5	0.881977	0.925691	0.613923	0.867417	0.411371	0.845411	0.303547	0.523915		3.5	0.881977	0.937358	0.613923	0.88446	0.411371	0.697119	0.303547	0.46213
3.52	0.925237	0.933962	0.811172	0.855903	0.691326	0.844156	0.406349	1		3.52	0.925237	0.91833	0.811172	0.894869	0.691326	0.808081	0.406349	0.375		3.52	0.881977	0.925691	0.613923	0.867417	0.411371	0.845411	0.303547	0.523915		3.52	0.881977	0.937358	0.613923	0.88446	0.411371	0.697119	0.303547	0.46213
3.54	0.925237	0.933962	0.811172	0.855903	0.691326	0.844156	0.406349	1		3.54	0.925237	0.91833	0.811172	0.894869	0.691326	0.808081	0.406349	0.375		3.54	0.881977	0.925691	0.613923	0.867417	0.411371	0.845411	0.303547	0.523915		3.54	0.881977	0.937358	0.613923	0.88446	0.411371	0.697119	0.303547	0.46213
3.56	0.925237	0.933962	0.811172	0.855903	0.691326	0.844156	0.406349	1		3.56	0.925237	0.91833	0.811172	0.894869	0.691326	0.808081	0.406349	0.375		3.56	0.881977	0.925691	0.613923	0.867417	0.411371	0.845411	0.303547	0.523915		3.56	0.881977	0.937358	0.613923	0.88446	0.411371	0.697119	0.303547	0.46213
3.58	0.925237	0.933962	0.811172	0.855903	0.691326	0.844156	0.406349	1		3.58	0.925237	0.91833	0.811172	0.894869	0.691326	0.808081	0.406349	0.375		3.58	0.881977	0.925691	0.613923	0.867417	0.411371	0.845411	0.303547	0.523915		3.58	0.881977	0.937358	0.613923	0.88446	0.411371	0.697119	0.303547	0.46213
3.6	0.925237	0.933962	0.811172	0.855903	0.691326	0.844156	0.406349	1		3.6	0.925237	0.91833	0.811172	0.894869	0.691326	0.808081	0.406349	0.375		3.6	0.881977	0.925691	0.613923	0.867417	0.411371	0.845411	0.303547	0.523915		3.6	0.881977	0.937358	0.613923	0.88446	0.411371	0.697119	0.303547	0.46213
3.62	0.925237	0.933962	0.811172	0.855903	0.691326	0.844156	0.406349	1		3.62	0.925237	0.91833	0.811172	0.894869	0.691326	0.808081	0.406349	0.375		3.62	0.881977	0.925691	0.613923	0.867417	0.411371	0.845411	0.303547	0.523915		3.62	0.881977	0.937358	0.613923	0.88446	0.411371	0.697119	0.303547	0.46213
3.64	0.925237	0.933962	0.811172	0.855903	0.691326	0.844156	0.406349	1		3.64	0.925237	0.91833	0.811172	0.894869	0.691326	0.808081	0.406349	0.375		3.64	0.881977	0.925691	0.613923	0.867417	0.411371	0.845411	0.303547	0.523915		3.64	0.881977	0.937358	0.613923	0.88446	0.411371	0.697119	0.303547	0.46213
3.66	0.925237	0.933962	0.811172	0.855903	0.691326	0.844156	0.406349	1		3.66	0.925237	0.91833	0.811172	0.894869	0.691326	0.808081	0.406349	0.375		3.66	0.881977	0.925691	0.613923	0.867417	0.411371	0.845411	0.303547	0.523915		3.66	0.881977	0.937358	0.613923	0.88446	0.411371	0.697119	0.303547	0.46213
3.68	0.925237	0.933962	0.811172	0.855903	0.691326	0.844156	0.406349	1		3.68	0.925237	0.91833	0.811172	0.894869	0.691326	0.808081	0.406349	0.375		3.68	0.881977	0.925691	0.613923	0.867417	0.411371	0.845411	0.303547	0.523915		3.68	0.881977	0.937358	0.613923	0.88446	0.411371	0.697119	0.303547	0.46213
3.7	0.925237	0.933962	0.811172	0.855903	0.691326	0.844156	0.406349	1		3.7	0.925237	0.91833	0.811172	0.894869	0.691326	0.808081	0.406349	0.375		3.7	0.881977	0.925691	0.613923	0.867417	0.411371	0.845411	0.303547	0.523915		3.7	0.881977	0.937358	0.613923	0.88446	0.411371	0.697119	0.303547	0.46213
3.72	0.925237	0.933962	0.811172	0.855903	0.691326	0.844156	0.406349	1		3.72	0.925237	0.91833	0.811172	0.894869	0.691326	0.808081	0.406349	0.375		3.72	0.881977	0.925691	0.613923	0.867417	0.411371	0.845411	0.303547	0.523915		3.72	0.881977	0.937358	0.613923	0.88446	0.411371	0.697119	0.303547	0.46213
3.74	0.925237	0.933962	0.811172	0.855903	0.691326	0.844156	0.406349	1		3.74	0.925237	0.91833	0.811172	0.894869	0.691326	0.808081	0.406349	0.375		3.74	0.881977	0.925691	0.613923	0.867417	0.411371	0.845411	0.303547	0.523915		3.74	0.881977	0.937358	0.613923	0.88446	0.411371	0.697119	0.303547	0.46213
3.76	0.925237	0.933962	0.811172	0.855903	0.691326	0.844156	0.406349	1		3.76	0.925237	0.91833	0.811172	0.894869	0.691326	0.808081	0.406349	0.375		3.76	0.881977	0.925691	0.613923	0.867417	0.411371	0.845411	0.303547	0.523915		3.76	0.881977	0.937358	0.613923	0.88446	0.411371	0.697119	0.303547	0.46213
3.78	0.925237	0.933962	0.811172	0.855903	0.691326	0.844156	0.406349	1		3.78	0.925237	0.91833	0.811172	0.894869	0.691326	0.808081	0.406349	0.375		3.78	0.881977	0.925691	0.613923	0.867417	0.411371	0.845411	0.303547	0.523915		3.78	0.881977	0.937358	0.613923	0.88446	0.411371	0.697119	0.303547	0.46213
3.8	0.925237	0.933962	0.811172	0.855903	0.691326	0.844156	0.406349	1		3.8	0.925237	0.91833	0.811172	0.894869	0.691326	0.808081	0.406349	0.375		3.8	0.881977	0.925691	0.613923	0.867417	0.411371	0.845411	0.303547	0.523915		3.8	0.881977	0.937358	0.613923	0.88446	0.411371	0.697119	0.303547	0.46213
3.82	0.925237	0.933962	0.811172	0.855903	0.691326	0.844156	0.406349	1		3.82	0.925237	0.91833	0.811172	0.894869	0.691326	0.808081	0.406349	0.375		3.82	0.881977	0.925691	0.613923	0.867417	0.411371	0.845411	0.303547	0.523915		3.82	0.881977	0.937358	0.613923	0.88446	0.411371	0.697119	0.303547	0.46213
3.84	0.925237	0.933962	0.811172	0.855903	0.691326	0.844156	0.406349	1		3.84	0.925237	0.91833	0.811172	0.894869	0.691326	0.808081	0.406349	0.375		3.84	0.881977	0.925691	0.613923	0.867417	0.411371	0.845411	0.303547	0.523915		3.84	0.881977	0.937358	0.613923	0.88446	0.411371	0.697119	0.303547	0.46213
3.86	0.925237	0.933962	0.811172	0.855903	0.691326	0.844156	0.406349	1		3.86	0.925237	0.91833	0.811172	0.894869	0.691326	0.808081	0.406349	0.375		3.86	0.881977	0.925691	0.613923	0.867417	0.411371	0.845411	0.303547	0.523915		3.86	0.881977	0.937358	0.613923	0.88446	0.411371	0.697119	0.303547	0.46213
3.88	0.925237	0.933962	0.811172	0.855903	0.691326	0.844156	0.406349	1		3.88	0.925237	0.91833	0.811172	0.894869	0.691326	0.808081	0.406349	0.375		3.88	0.881977	0.925691	0.613923	0.867417	0.411371	0.845411	0.303547	0.523915		3.88	0.881977	0.937358	0.613923	0.88446	0.411371	0.697119	0.303547	0.46213
3.9	0.91659	0.933962	0.811172	0.855903	0.691326	0.844156	0.406349	1		3.9	0.91659	0.90575	0.811172	0.894869	0.691326	0.808081	0.406349	0.375		3.9	0.881977	0.925691	0.613923	0.867417	0.411371	0.845411	0.303547	0.523915		3.9	0.881977	0.937358	0.613923	0.88446	0.411371	0.697119	0.303547	0.46213
3.92	0.91659	0.933962	0.811172	0.855903	0.691326	0.844156	0.406349	1		3.92	0.91659	0.90575	0.811172	0.894869	0.691326	0.808081	0.406349	0.375		3.92	0.881977	0.925691	0.613923	0.867417	0.411371	0.845411	0.303547	0.523915		3.92	0.881977	0.937358	0.613923	0.88446	0.411371	0.697119	0.303547	0.46213
3.94	0.91659	0.933962	0.811172	0.855903	0.691326	0.844156	0.406349	1		3.94	0.91659	0.90575	0.811172	0.894869	0.691326	0.808081	0.406349	0.375		3.94	0.881977	0.925691	0.613923	0.867417	0.411371	0.845411	0.303547	0.523915		3.94	0.881977	0.937358	0.613923	0.88446	0.411371	0.697119	0.303547	0.46213
3.96	0.91659	0.933962	0.811172	0.855903	0.691326	0.844156	0.406349	1		3.96	0.91659	0.90575	0.811172	0.894869	0.691326	0.808081	0.406349	0.375		3.96	0.881977	0.925691	0.613923	0.867417	0.411371	0.845411	0.303547	0.523915		3.96	0.881977	0.937358	0.613923	0.88446	0.411371	0.697119	0.303547	0.46213
3.98	0.91659	0.933962	0.811172	0.855903	0.691326	0.844156	0.406349	1		3.98	0.91659	0.90575	0.811172	0.894869	0.691326	0.808081	0.406349	0.375		3.98	0.881977	0.925691	0.613923	0.867417	0.411371	0.845411	0.303547	0.523915		3.98	0.881977	0.937358	0.613923	0.88446	0.411371	0.697119	0.303547	0.46213
4	0.91659	0.933962	0.777373	0.855903	0.691326	0.844156	0.406349	1		4	0.91659	0.90575	0.777373	0.894869	0.691326	0.808081	0.406349	0.375		4	0.867518	0.925691	0.613923	0.867417	0.411371	0.845411	0.303547	0.523915		4	0.867518	0.937358	0.613923	0.88446	0.411371	0.697119	0.303547	0.46213
4.02	0.91659	0.933962	0.777373	0.855903	0.691326	0.844156	0.406349	1		4.02	0.91659	0.90575	0.777373	0.894869	0.691326	0.808081	0.406349	0.375		4.02	0.867518	0.925691	0.613923	0.867417	0.411371	0.845411	0.303547	0.523915		4.02	0.867518	0.937358	0.613923	0.88446	0.411371	0.697119	0.303547	0.46213
4.04	0.91659	0.933962	0.777373	0.855903	0.691326	0.844156	0.406349	1		4.04	0.91659	0.90575	0.777373	0.894869	0.691326	0.808081	0.406349	0.375		4.04	0.837604	0.925691	0.613923	0.867417	0.411371	0.845411	0.303547	0.523915		4.04	0.837604	0.937358	0.613923	0.88446	0.411371	0.697119	0.303547	0.46213
4.06	0.91659	0.933962	0.777373	0.855903	0.691326	0.844156	0.406349	1		4.06	0.91659	0.90575	0.777373	0.894869	0.691326	0.808081	0.406349	0.375		4.06	0.837604	0.925691	0.613923	0.867417	0.411371	0.845411	0.303547	0.523915		4.06	0.837604	0.937358	0.613923	0.88446	0.411371	0.697119	0.303547	0.46213
4.08	0.91659	0.933962	0.777373	0.855903	0.691326	0.844156	0.406349	1		4.08	0.91659	0.90575	0.777373	0.894869	0.691326	0.808081	0.406349	0.375		4.08	0.82051	0.925691	0.613923	0.867417	0.411371	0.845411	0.265604	0.436596		4.08	0.82051	0.906113	0.613923	0.88446	0.411371	0.697119	0.265604	0.369704
4.1	0.91659	0.933962	0.777373	0.855903	0.691326	0.844156	0.406349	1		4.1	0.91659	0.90575	0.777373	0.894869	0.691326	0.808081	0.406349	0.375		4.1	0.82051	0.925691	0.566698	0.722847	0.411371	0.845411	0.24347	0.436596		4.1	0.82051	0.906113	0.566698	0.88446	0.411371	0.697119	0.24347	0.369704
4.12	0.91659	0.933962	0.728787	0.855903	0.691326	0.844156	0.406349	1		4.12	0.91659	0.90575	0.728787	0.894869	0.691326	0.808081	0.406349	0.375		4.12	0.82051	0.925691	0.566698	0.722847	0.411371	0.845411	0.24347	0.436596		4.12	0.82051	0.906113	0.566698	0.88446	0.411371	0.697119	0.24347	0.369704
4.14	0.91659	0.933962	0.728787	0.855903	0.691326	0.844156	0.406349	1		4.14	0.91659	0.90575	0.728787	0.894869	0.691326	0.808081	0.406349	0.375		4.14	0.795646	0.925691	0.566698	0.722847	0.411371	0.845411	0.24347	0.436596		4.14	0.795646	0.906113	0.566698	0.88446	0.411371	0.697119	0.24347	0.369704
4.16	0.91659	0.933962	0.728787	0.855903	0.691326	0.844156	0.406349	1		4.16	0.91659	0.90575	0.728787	0.894869	0.691326	0.808081	0.406349	0.375		4.16	0.795646	0.925691	0.566698	0.722847	0.411371	0.845411	0.219123	0.436596		4.16	0.795646	0.906113	0.566698	0.88446	0.411371	0.697119	0.219123	0.316889
4.18	0.91659	0.933962	0.728787	0.855903	0.691326	0.844156	0.406349	1		4.18	0.91659	0.90575	0.728787	0.894869	0.691326	0.808081	0.406349	0.375		4.18	0.795646	0.925691	0.566698	0.722847	0.411371	0.845411	0.219123	0.436596		4.18	0.795646	0.906113	0.566698	0.88446	0.411371	0.697119	0.219123	0.316889
4.2	0.901564	0.912735	0.728787	0.855903	0.691326	0.844156	0.406349	1		4.2	0.901564	0.90575	0.728787	0.894869	0.691326	0.808081	0.406349	0.375		4.2	0.795646	0.925691	0.566698	0.722847	0.411371	0.845411	0.219123	0.436596		4.2	0.795646	0.906113	0.566698	0.88446	0.411371	0.697119	0.219123	0.316889
4.22	0.901564	0.912735	0.728787	0.855903	0.691326	0.844156	0.406349	1		4.22	0.901564	0.90575	0.728787	0.894869	0.691326	0.808081	0.406349	0.375		4.22	0.795646	0.925691	0.566698	0.722847	0.411371	0.845411	0.194776	0.436596		4.22	0.795646	0.906113	0.566698	0.88446	0.411371	0.697119	0.194776	0.316889
4.24	0.885747	0.890473	0.728787	0.855903	0.691326	0.844156	0.406349	1		4.24	0.885747	0.881914	0.728787	0.894869	0.691326	0.808081	0.406349	0.375		4.24	0.795646	0.925691	0.566698	0.722847	0.411371	0.845411	0.194776	0.436596		4.24	0.795646	0.906113	0.566698	0.88446	0.411371	0.697119	0.194776	0.316889
4.26	0.885747	0.890473	0.728787	0.855903	0.691326	0.844156	0.406349	1		4.26	0.885747	0.881914	0.728787	0.894869	0.691326	0.808081	0.406349	0.375		4.26	0.795646	0.925691	0.566698	0.722847	0.411371	0.845411	0.194776	0.436596		4.26	0.795646	0.906113	0.566698	0.88446	0.411371	0.697119	0.194776	0.316889
4.28	0.885747	0.890473	0.728787	0.855903	0.691326	0.844156	0.406349	1		4.28	0.885747	0.881914	0.728787	0.894869	0.691326	0.808081	0.406349	0.375		4.28	0.795646	0.925691	0.566698	0.722847	0.411371	0.845411	0.194776	0.436596		4.28	0.795646	0.906113	0.566698	0.88446	0.411371	0.697119	0.194776	0.316889
4.3	0.885747	0.890473	0.728787	0.855903	0.691326	0.844156	0.406349	1		4.3	0.885747	0.881914	0.728787	0.894869	0.691326	0.808081	0.406349	0.375		4.3	0.795646	0.925691	0.566698	0.722847	0.411371	0.845411	0.194776	0.436596		4.3	0.795646	0.906113	0.566698	0.88446	0.411371	0.697119	0.194776	0.316889
4.32	0.885747	0.890473	0.728787	0.855903	0.691326	0.844156	0.406349	1		4.32	0.885747	0.881914	0.728787	0.894869	0.691326	0.808081	0.406349	0.375		4.32	0.795646	0.925691	0.566698	0.722847	0.411371	0.845411	0.194776	0.436596		4.32	0.795646	0.906113	0.566698	0.88446	0.411371	0.697119	0.194776	0.316889
4.34	0.885747	0.890473	0.728787	0.855903	0.691326	0.844156	0.406349	1		4.34	0.885747	0.881914	0.728787	0.894869	0.691326	0.808081	0.406349	0.375		4.34	0.755863	0.925691	0.566698	0.722847	0.411371	0.845411	0.194776	0.436596		4.34	0.755863	0.906113	0.566698	0.88446	0.411371	0.697119	0.194776	0.316889
4.36	0.885747	0.890473	0.728787	0.855903	0.691326	0.844156	0.406349	1		4.36	0.885747	0.881914	0.728787	0.894869	0.691326	0.808081	0.406349	0.375		4.36	0.755863	0.925691	0.566698	0.722847	0.411371	0.845411	0.194776	0.436596		4.36	0.755863	0.906113	0.566698	0.88446	0.411371	0.697119	0.194776	0.316889
4.38	0.885747	0.890473	0.728787	0.855903	0.691326	0.844156	0.406349	1		4.38	0.885747	0.881914	0.728787	0.894869	0.691326	0.808081	0.406349	0.375		4.38	0.755863	0.925691	0.566698	0.722847	0.411371	0.845411	0.194776	0.436596		4.38	0.755863	0.906113	0.566698	0.88446	0.411371	0.697119	0.194776	0.316889
4.4	0.885747	0.890473	0.728787	0.855903	0.691326	0.844156	0.406349	1		4.4	0.885747	0.881914	0.728787	0.894869	0.691326	0.808081	0.406349	0.375		4.4	0.755863	0.925691	0.566698	0.722847	0.411371	0.845411	0.194776	0.436596		4.4	0.755863	0.906113	0.566698	0.88446	0.411371	0.697119	0.194776	0.316889
4.42	0.885747	0.890473	0.728787	0.855903	0.691326	0.844156	0.406349	1		4.42	0.885747	0.881914	0.728787	0.894869	0.691326	0.808081	0.406349	0.375		4.42	0.755863	0.925691	0.566698	0.722847	0.411371	0.845411	0.194776	0.436596		4.42	0.755863	0.906113	0.566698	0.88446	0.411371	0.697119	0.194776	0.316889
4.44	0.885747	0.890473	0.728787	0.855903	0.691326	0.844156	0.406349	1		4.44	0.885747	0.881914	0.728787	0.894869	0.691326	0.808081	0.406349	0.375		4.44	0.755863	0.925691	0.566698	0.722847	0.411371	0.845411	0.194776	0.436596		4.44	0.755863	0.906113	0.566698	0.88446	0.411371	0.697119	0.194776	0.316889
4.46	0.885747	0.890473	0.728787	0.855903	0.691326	0.844156	0.406349	1		4.46	0.885747	0.881914	0.728787	0.894869	0.691326	0.808081	0.406349	0.375		4.46	0.755863	0.925691	0.566698	0.722847	0.411371	0.845411	0.194776	0.436596		4.46	0.755863	0.906113	0.566698	0.88446	0.411371	0.697119	0.194776	0.316889
4.48	0.885747	0.890473	0.728787	0.855903	0.691326	0.844156	0.406349	1		4.48	0.885747	0.881914	0.728787	0.894869	0.691326	0.808081	0.406349	0.375		4.48	0.755863	0.925691	0.485741	0.542135	0.411371	0.845411	0.194776	0.436596		4.48	0.755863	0.906113	0.485741	0.73705	0.411371	0.697119	0.194776	0.316889
4.5	0.885747	0.890473	0.728787	0.855903	0.691326	0.844156	0.406349	1		4.5	0.885747	0.881914	0.728787	0.894869	0.691326	0.808081	0.406349	0.375		4.5	0.755863	0.925691	0.485741	0.542135	0.411371	0.845411	0.194776	0.436596		4.5	0.755863	0.906113	0.485741	0.73705	0.411371	0.697119	0.194776	0.316889
4.52	0.885747	0.890473	0.728787	0.855903	0.691326	0.844156	0.406349	1		4.52	0.885747	0.881914	0.728787	0.894869	0.691326	0.808081	0.406349	0.375		4.52	0.755863	0.925691	0.485741	0.542135	0.411371	0.845411	0.194776	0.436596		4.52	0.755863	0.906113	0.485741	0.73705	0.411371	0.697119	0.194776	0.316889
4.54	0.885747	0.890473	0.728787	0.855903	0.691326	0.844156	0.406349	1		4.54	0.885747	0.881914	0.728787	0.894869	0.691326	0.808081	0.406349	0.375		4.54	0.755863	0.925691	0.485741	0.542135	0.411371	0.845411	0.194776	0.436596		4.54	0.755863	0.906113	0.485741	0.73705	0.411371	0.697119	0.194776	0.316889
4.56	0.885747	0.890473	0.728787	0.855903	0.691326	0.844156	0.406349	1		4.56	0.885747	0.881914	0.728787	0.894869	0.691326	0.808081	0.406349	0.375		4.56	0.755863	0.925691	0.485741	0.542135	0.411371	0.845411	0.194776	0.436596		4.56	0.755863	0.906113	0.485741	0.73705	0.411371	0.697119	0.194776	0.316889
4.58	0.885747	0.890473	0.728787	0.855903	0.691326	0.844156	0.406349	1		4.58	0.885747	0.881914	0.728787	0.894869	0.691326	0.808081	0.406349	0.375		4.58	0.755863	0.925691	0.485741	0.542135	0.411371	0.845411	0.194776	0.436596		4.58	0.755863	0.906113	0.485741	0.73705	0.411371	0.697119	0.194776	0.316889
4.6	0.885747	0.890473	0.728787	0.855903	0.691326	0.844156	0.406349	1		4.6	0.885747	0.881914	0.728787	0.894869	0.691326	0.808081	0.406349	0.375		4.6	0.755863	0.925691	0.485741	0.542135	0.411371	0.845411	0.194776	0.436596		4.6	0.755863	0.906113	0.485741	0.73705	0.411371	0.697119	0.194776	0.316889
4.62	0.885747	0.890473	0.728787	0.855903	0.691326	0.844156	0.406349	1		4.62	0.885747	0.881914	0.728787	0.894869	0.691326	0.808081	0.406349	0.375		4.62	0.755863	0.925691	0.485741	0.542135	0.411371	0.845411	0.194776	0.436596		4.62	0.755863	0.906113	0.485741	0.73705	0.411371	0.697119	0.194776	0.316889
4.64	0.885747	0.890473	0.728787	0.855903	0.691326	0.844156	0.406349	1		4.64	0.885747	0.881914	0.728787	0.894869	0.691326	0.808081	0.406349	0.375		4.64	0.755863	0.925691	0.485741	0.542135	0.411371	0.845411	0.194776	0.436596		4.64	0.755863	0.906113	0.485741	0.73705	0.411371	0.697119	0.194776	0.316889
4.66	0.885747	0.890473	0.728787	0.855903	0.691326	0.844156	0.406349	1		4.66	0.885747	0.881914	0.728787	0.894869	0.691326	0.808081	0.406349	0.375		4.66	0.755863	0.925691	0.485741	0.542135	0.411371	0.845411	0.194776	0.436596		4.66	0.755863	0.906113	0.485741	0.73705	0.411371	0.697119	0.194776	0.316889
4.68	0.885747	0.890473	0.728787	0.855903	0.691326	0.844156	0.406349	1		4.68	0.885747	0.881914	0.728787	0.894869	0.691326	0.808081	0.406349	0.375		4.68	0.755863	0.925691	0.485741	0.542135	0.411371	0.845411	0.194776	0.436596		4.68	0.755863	0.906113	0.485741	0.73705	0.411371	0.697119	0.194776	0.316889
4.7	0.885747	0.890473	0.728787	0.855903	0.691326	0.844156	0.406349	1		4.7	0.885747	0.881914	0.728787	0.894869	0.691326	0.808081	0.406349	0.375		4.7	0.755863	0.925691	0.485741	0.542135	0.411371	0.845411	0.194776	0.436596		4.7	0.755863	0.906113	0.485741	0.73705	0.411371	0.697119	0.194776	0.316889
4.72	0.885747	0.890473	0.728787	0.855903	0.691326	0.844156	0.406349	1		4.72	0.885747	0.881914	0.728787	0.894869	0.691326	0.808081	0.406349	0.375		4.72	0.755863	0.925691	0.485741	0.542135	0.411371	0.845411	0.194776	0.436596		4.72	0.755863	0.906113	0.485741	0.73705	0.411371	0.697119	0.194776	0.316889
4.74	0.885747	0.890473	0.728787	0.855903	0.691326	0.844156	0.406349	1		4.74	0.885747	0.881914	0.728787	0.894869	0.691326	0.808081	0.406349	0.375		4.74	0.755863	0.925691	0.485741	0.542135	0.379727	0.845411	0.194776	0.436596		4.74	0.755863	0.906113	0.485741	0.73705	0.379727	0.697119	0.194776	0.316889
4.76	0.885747	0.890473	0.728787	0.855903	0.691326	0.844156	0.406349	1		4.76	0.885747	0.881914	0.728787	0.894869	0.691326	0.808081	0.406349	0.375		4.76	0.755863	0.925691	0.485741	0.542135	0.379727	0.845411	0.194776	0.436596		4.76	0.755863	0.906113	0.485741	0.73705	0.379727	0.697119	0.194776	0.316889
4.78	0.885747	0.890473	0.728787	0.855903	0.691326	0.844156	0.406349	1		4.78	0.885747	0.881914	0.728787	0.894869	0.691326	0.808081	0.406349	0.375		4.78	0.755863	0.925691	0.485741	0.542135	0.379727	0.845411	0.194776	0.436596		4.78	0.755863	0.906113	0.485741	0.73705	0.379727	0.697119	0.194776	0.316889
4.8	0.885747	0.890473	0.728787	0.855903	0.691326	0.844156	0.406349	1		4.8	0.885747	0.881914	0.728787	0.894869	0.691326	0.808081	0.406349	0.375		4.8	0.755863	0.925691	0.485741	0.542135	0.379727	0.845411	0.194776	0.436596		4.8	0.755863	0.906113	0.485741	0.73705	0.379727	0.697119	0.194776	0.316889
4.82	0.885747	0.890473	0.728787	0.855903	0.691326	0.844156	0.406349	1		4.82	0.885747	0.881914	0.728787	0.894869	0.691326	0.808081	0.406349	0.375		4.82	0.755863	0.925691	0.485741	0.542135	0.379727	0.845411	0.194776	0.436596		4.82	0.755863	0.906113	0.485741	0.73705	0.379727	0.697119	0.194776	0.316889
4.84	0.885747	0.890473	0.728787	0.855903	0.691326	0.844156	0.406349	1		4.84	0.885747	0.881914	0.728787	0.894869	0.691326	0.808081	0.406349	0.375		4.84	0.755863	0.925691	0.485741	0.542135	0.379727	0.845411	0.194776	0.436596		4.84	0.755863	0.906113	0.485741	0.73705	0.379727	0.697119	0.194776	0.316889
4.86	0.885747	0.890473	0.728787	0.855903	0.691326	0.844156	0.406349	1		4.86	0.885747	0.881914	0.728787	0.894869	0.691326	0.808081	0.406349	0.375		4.86	0.755863	0.925691	0.485741	0.542135	0.379727	0.845411	0.194776	0.436596		4.86	0.755863	0.906113	0.485741	0.73705	0.379727	0.697119	0.194776	0.316889
4.88	0.885747	0.890473	0.728787	0.855903	0.691326	0.844156	0.406349	1		4.88	0.885747	0.881914	0.728787	0.894869	0.691326	0.808081	0.406349	0.375		4.88	0.755863	0.925691	0.485741	0.542135	0.379727	0.845411	0.166951	0.291064		4.88	0.755863	0.906113	0.485741	0.73705	0.379727	0.697119	0.166951	0.264074
4.9	0.885747	0.890473	0.728787	0.855903	0.691326	0.844156	0.406349	1		4.9	0.885747	0.881914	0.728787	0.894869	0.691326	0.808081	0.406349	0.375		4.9	0.755863	0.925691	0.485741	0.542135	0.379727	0.845411	0.166951	0.291064		4.9	0.755863	0.906113	0.485741	0.73705	0.379727	0.697119	0.166951	0.264074
4.92	0.885747	0.890473	0.728787	0.855903	0.691326	0.844156	0.406349	1		4.92	0.885747	0.881914	0.728787	0.894869	0.691326	0.808081	0.406349	0.375		4.92	0.755863	0.925691	0.485741	0.542135	0.379727	0.845411	0.166951	0.291064		4.92	0.755863	0.906113	0.485741	0.73705	0.379727	0.697119	0.166951	0.264074
4.94	0.885747	0.890473	0.728787	0.855903	0.691326	0.844156	0.406349	1		4.94	0.885747	0.881914	0.728787	0.894869	0.691326	0.808081	0.406349	0.375		4.94	0.755863	0.925691	0.485741	0.542135	0.379727	0.845411	0.166951	0.291064		4.94	0.755863	0.906113	0.485741	0.73705	0.379727	0.697119	0.166951	0.264074
4.96	0.885747	0.890473	0.728787	0.855903	0.691326	0.844156	0.406349	1		4.96	0.885747	0.881914	0.728787	0.894869	0.691326	0.808081	0.406349	0.375		4.96	0.755863	0.925691	0.485741	0.542135	0.379727	0.845411	0.166951	0.291064		4.96	0.755863	0.906113	0.485741	0.73705	0.379727	0.697119	0.166951	0.264074
4.98	0.885747	0.890473	0.728787	0.855903	0.691326	0.844156	0.406349	1		4.98	0.885747	0.881914	0.728787	0.894869	0.691326	0.808081	0.406349	0.375		4.98	0.755863	0.925691	0.485741	0.542135	0.379727	0.845411	0.166951	0.291064		4.98	0.755863	0.906113	0.485741	0.73705	0.379727	0.697119	0.166951	0.264074
5	0.866902	0.890473	0.728787	0.855903	0.691326	0.844156	0.406349	1		5	0.866902	0.881914	0.728787	0.894869	0.691326	0.808081	0.406349	0.375		5	0.755863	0.925691	0.485741	0.542135	0.379727	0.845411	0.166951	0.291064		5	0.755863	0.906113	0.485741	0.73705	0.379727	0.697119	0.166951	0.264074
5.02	0.866902	0.890473	0.728787	0.855903	0.691326	0.844156	0.406349	1		5.02	0.866902	0.881914	0.728787	0.894869	0.691326	0.808081	0.406349	0.375		5.02	0.755863	0.925691	0.485741	0.542135	0.379727	0.845411	0.166951	0.291064		5.02	0.755863	0.906113	0.485741	0.73705	0.379727	0.697119	0.166951	0.264074
5.04	0.848056	0.890473	0.728787	0.855903	0.691326	0.844156	0.406349	1		5.04	0.848056	0.881914	0.728787	0.894869	0.691326	0.808081	0.406349	0.375		5.04	0.755863	0.925691	0.485741	0.542135	0.379727	0.845411	0.166951	0.291064		5.04	0.755863	0.906113	0.485741	0.73705	0.379727	0.697119	0.166951	0.264074
5.06	0.848056	0.890473	0.728787	0.855903	0.691326	0.844156	0.406349	1		5.06	0.848056	0.881914	0.728787	0.894869	0.691326	0.808081	0.406349	0.375		5.06	0.755863	0.925691	0.404784	0.361424	0.379727	0.845411	0.166951	0.291064		5.06	0.755863	0.906113	0.404784	0.58964	0.379727	0.697119	0.166951	0.264074
5.08	0.848056	0.890473	0.728787	0.855903	0.691326	0.844156	0.406349	1		5.08	0.848056	0.881914	0.728787	0.894869	0.691326	0.808081	0.406349	0.375		5.08	0.755863	0.925691	0.404784	0.361424	0.379727	0.845411	0.133561	0.291064		5.08	0.755863	0.906113	0.404784	0.58964	0.379727	0.697119	0.133561	0.264074
5.1	0.809926	0.890473	0.728787	0.855903	0.691326	0.844156	0.406349	1		5.1	0.809926	0.855189	0.728787	0.894869	0.691326	0.808081	0.406349	0.375		5.1	0.755863	0.925691	0.323828	0.361424	0.348083	0.845411	0.133561	0.291064		5.1	0.755863	0.906113	0.323828	0.58964	0.348083	0.557695	0.133561	0.264074
5.12	0.809926	0.890473	0.728787	0.855903	0.691326	0.844156	0.406349	1		5.12	0.809926	0.855189	0.728787	0.894869	0.691326	0.808081	0.406349	0.375		5.12	0.755863	0.925691	0.323828	0.361424	0.348083	0.845411	0.133561	0.291064		5.12	0.755863	0.906113	0.323828	0.58964	0.348083	0.557695	0.133561	0.264074
5.14	0.809926	0.890473	0.728787	0.855903	0.518495	0.633117	0.406349	1		5.14	0.809926	0.855189	0.728787	0.894869	0.518495	0.808081	0.406349	0.375		5.14	0.755863	0.925691	0.323828	0.361424	0.316439	0.845411	0.133561	0.291064		5.14	0.755863	0.906113	0.323828	0.58964	0.316439	0.557695	0.133561	0.264074
5.16	0.809926	0.890473	0.728787	0.855903	0.518495	0.633117	0.406349	1		5.16	0.809926	0.855189	0.728787	0.894869	0.518495	0.808081	0.406349	0.375		5.16	0.755863	0.925691	0.323828	0.361424	0.284795	0.845411	0.133561	0.291064		5.16	0.755863	0.906113	0.323828	0.58964	0.284795	0.557695	0.133561	0.264074
5.18	0.809926	0.890473	0.728787	0.855903	0.518495	0.633117	0.406349	1		5.18	0.809926	0.855189	0.728787	0.894869	0.518495	0.808081	0.406349	0.375		5.18	0.755863	0.925691	0.323828	0.361424	0.284795	0.845411	0.133561	0.291064		5.18	0.755863	0.906113	0.323828	0.58964	0.284795	0.557695	0.133561	0.264074
5.2	0.809926	0.890473	0.728787	0.855903	0.518495	0.633117	0.406349	1		5.2	0.809926	0.855189	0.728787	0.894869	0.518495	0.808081	0.406349	0.375		5.2	0.755863	0.925691	0.323828	0.361424	0.284795	0.845411	0.133561	0.291064		5.2	0.755863	0.906113	0.323828	0.58964	0.284795	0.557695	0.133561	0.264074
5.22	0.809926	0.890473	0.728787	0.855903	0.518495	0.633117	0.406349	1		5.22	0.809926	0.855189	0.728787	0.894869	0.518495	0.808081	0.406349	0.375		5.22	0.755863	0.925691	0.323828	0.361424	0.284795	0.845411	0.133561	0.291064		5.22	0.755863	0.906113	0.323828	0.58964	0.284795	0.557695	0.133561	0.264074
5.24	0.809926	0.890473	0.728787	0.855903	0.518495	0.633117	0.406349	1		5.24	0.809926	0.855189	0.728787	0.894869	0.518495	0.808081	0.406349	0.375		5.24	0.755863	0.925691	0.323828	0.361424	0.284795	0.845411	0.133561	0.291064		5.24	0.755863	0.906113	0.323828	0.58964	0.284795	0.557695	0.133561	0.264074
5.26	0.809926	0.890473	0.728787	0.855903	0.518495	0.633117	0.406349	1		5.26	0.809926	0.855189	0.728787	0.894869	0.518495	0.808081	0.406349	0.375		5.26	0.755863	0.925691	0.323828	0.361424	0.284795	0.845411	0.133561	0.291064		5.26	0.755863	0.906113	0.323828	0.58964	0.284795	0.557695	0.133561	0.264074
5.28	0.809926	0.890473	0.728787	0.855903	0.518495	0.633117	0.406349	1		5.28	0.809926	0.855189	0.728787	0.894869	0.518495	0.808081	0.406349	0.375		5.28	0.755863	0.925691	0.323828	0.361424	0.284795	0.845411	0.133561	0.291064		5.28	0.755863	0.906113	0.323828	0.58964	0.284795	0.557695	0.133561	0.264074
5.3	0.809926	0.890473	0.728787	0.855903	0.518495	0.633117	0.406349	1		5.3	0.809926	0.855189	0.728787	0.894869	0.518495	0.808081	0.406349	0.375		5.3	0.755863	0.925691	0.323828	0.361424	0.284795	0.845411	0.133561	0.291064		5.3	0.755863	0.906113	0.323828	0.58964	0.284795	0.557695	0.133561	0.264074
5.32	0.809926	0.890473	0.728787	0.855903	0.518495	0.633117	0.406349	1		5.32	0.809926	0.855189	0.728787	0.894869	0.518495	0.808081	0.406349	0.375		5.32	0.755863	0.925691	0.323828	0.361424	0.284795	0.845411	0.133561	0.291064		5.32	0.755863	0.906113	0.323828	0.58964	0.284795	0.557695	0.133561	0.264074
5.34	0.809926	0.890473	0.728787	0.855903	0.518495	0.633117	0.406349	1		5.34	0.809926	0.855189	0.728787	0.894869	0.518495	0.808081	0.406349	0.375		5.34	0.755863	0.925691	0.323828	0.361424	0.284795	0.845411	0.133561	0.291064		5.34	0.755863	0.906113	0.323828	0.58964	0.284795	0.557695	0.133561	0.264074
5.36	0.809926	0.890473	0.728787	0.855903	0.518495	0.633117	0.406349	1		5.36	0.809926	0.855189	0.728787	0.894869	0.518495	0.808081	0.406349	0.375		5.36	0.755863	0.925691	0.323828	0.361424	0.284795	0.845411	0.133561	0.291064		5.36	0.755863	0.906113	0.323828	0.58964	0.284795	0.557695	0.133561	0.264074
5.38	0.809926	0.890473	0.728787	0.855903	0.518495	0.633117	0.406349	1		5.38	0.809926	0.855189	0.728787	0.894869	0.518495	0.808081	0.406349	0.375		5.38	0.755863	0.925691	0.323828	0.361424	0.284795	0.845411	0.133561	0.291064		5.38	0.755863	0.906113	0.323828	0.58964	0.284795	0.557695	0.133561	0.264074
5.4	0.809926	0.890473	0.728787	0.855903	0.518495	0.633117	0.406349	1		5.4	0.809926	0.855189	0.728787	0.894869	0.518495	0.808081	0.406349	0.375		5.4	0.755863	0.925691	0.323828	0.361424	0.284795	0.845411	0.133561	0.291064		5.4	0.755863	0.906113	0.323828	0.58964	0.284795	0.557695	0.133561	0.264074
5.42	0.809926	0.890473	0.728787	0.855903	0.518495	0.633117	0.406349	1		5.42	0.809926	0.855189	0.728787	0.894869	0.518495	0.808081	0.406349	0.375		5.42	0.755863	0.925691	0.323828	0.361424	0.284795	0.845411	0.133561	0.291064		5.42	0.755863	0.906113	0.323828	0.58964	0.284795	0.557695	0.133561	0.264074
5.44	0.809926	0.890473	0.728787	0.855903	0.518495	0.633117	0.406349	1		5.44	0.809926	0.855189	0.728787	0.894869	0.518495	0.808081	0.406349	0.375		5.44	0.755863	0.925691	0.323828	0.361424	0.284795	0.845411	0.133561	0.291064		5.44	0.755863	0.906113	0.323828	0.58964	0.284795	0.557695	0.133561	0.264074
5.46	0.789678	0.861748	0.728787	0.855903	0.518495	0.633117	0.406349	1		5.46	0.789678	0.855189	0.728787	0.894869	0.518495	0.808081	0.406349	0.375		5.46	0.755863	0.925691	0.323828	0.361424	0.284795	0.845411	0.133561	0.291064		5.46	0.755863	0.906113	0.323828	0.58964	0.284795	0.557695	0.133561	0.264074
5.48	0.789678	0.861748	0.728787	0.855903	0.518495	0.633117	0.406349	1		5.48	0.789678	0.855189	0.728787	0.894869	0.518495	0.808081	0.406349	0.375		5.48	0.755863	0.925691	0.323828	0.361424	0.284795	0.845411	0.133561	0.291064		5.48	0.755863	0.906113	0.323828	0.58964	0.284795	0.557695	0.133561	0.264074
5.5	0.789678	0.861748	0.728787	0.855903	0.518495	0.633117	0.406349	1		5.5	0.789678	0.855189	0.728787	0.894869	0.518495	0.808081	0.406349	0.375		5.5	0.755863	0.925691	0.323828	0.361424	0.284795	0.845411	0.133561	0.291064		5.5	0.755863	0.906113	0.323828	0.58964	0.284795	0.557695	0.133561	0.264074
5.52	0.789678	0.861748	0.607322	0.855903	0.518495	0.633117	0.406349	1		5.52	0.789678	0.855189	0.607322	0.596579	0.518495	0.808081	0.406349	0.375		5.52	0.755863	0.925691	0.323828	0.361424	0.284795	0.845411	0.133561	0.291064		5.52	0.755863	0.906113	0.323828	0.58964	0.284795	0.557695	0.133561	0.264074
5.54	0.789678	0.861748	0.607322	0.855903	0.518495	0.633117	0.406349	1		5.54	0.789678	0.855189	0.607322	0.596579	0.518495	0.808081	0.406349	0.375		5.54	0.755863	0.925691	0.323828	0.361424	0.284795	0.845411	0.133561	0.291064		5.54	0.755863	0.906113	0.323828	0.58964	0.284795	0.557695	0.133561	0.264074
5.56	0.789678	0.861748	0.607322	0.855903	0.518495	0.633117	0.406349	1		5.56	0.789678	0.855189	0.607322	0.596579	0.518495	0.808081	0.406349	0.375		5.56	0.755863	0.925691	0.323828	0.361424	0.284795	0.845411	0.133561	0.291064		5.56	0.755863	0.906113	0.323828	0.58964	0.284795	0.557695	0.133561	0.264074
5.58	0.789678	0.861748	0.607322	0.855903	0.518495	0.633117	0.406349	1		5.58	0.789678	0.855189	0.607322	0.596579	0.518495	0.808081	0.406349	0.375		5.58	0.755863	0.925691	0.323828	0.361424	0.284795	0.845411	0.133561	0.291064		5.58	0.755863	0.906113	0.323828	0.58964	0.284795	0.557695	0.133561	0.264074
5.6	0.789678	0.861748	0.607322	0.855903	0.518495	0.633117	0.406349	1		5.6	0.789678	0.855189	0.607322	0.596579	0.518495	0.808081	0.406349	0.375		5.6	0.755863	0.925691	0.323828	0.361424	0.284795	0.845411	0.133561	0.291064		5.6	0.755863	0.906113	0.323828	0.58964	0.284795	0.557695	0.133561	0.264074
5.62	0.789678	0.861748	0.607322	0.855903	0.518495	0.633117	0.406349	1		5.62	0.789678	0.855189	0.607322	0.596579	0.518495	0.808081	0.406349	0.375		5.62	0.755863	0.925691	0.323828	0.361424	0.284795	0.845411	0.133561	0.291064		5.62	0.755863	0.906113	0.323828	0.58964	0.284795	0.557695	0.133561	0.264074
5.64	0.789678	0.861748	0.607322	0.855903	0.518495	0.633117	0.406349	1		5.64	0.789678	0.855189	0.607322	0.596579	0.518495	0.808081	0.406349	0.375		5.64	0.755863	0.925691	0.323828	0.361424	0.284795	0.845411	0.133561	0.291064		5.64	0.755863	0.906113	0.323828	0.58964	0.284795	0.557695	0.133561	0.264074
5.66	0.789678	0.861748	0.607322	0.855903	0.518495	0.633117	0.406349	1		5.66	0.789678	0.855189	0.607322	0.596579	0.518495	0.808081	0.406349	0.375		5.66	0.755863	0.925691	0.323828	0.361424	0.284795	0.845411	0.133561	0.291064		5.66	0.755863	0.906113	0.323828	0.58964	0.284795	0.557695	0.133561	0.264074
5.68	0.789678	0.861748	0.607322	0.855903	0.518495	0.633117	0.406349	1		5.68	0.789678	0.855189	0.607322	0.596579	0.518495	0.808081	0.406349	0.375		5.68	0.755863	0.925691	0.323828	0.361424	0.253151	0.845411	0.133561	0.291064		5.68	0.755863	0.906113	0.323828	0.58964	0.253151	0.557695	0.133561	0.264074
5.7	0.789678	0.861748	0.607322	0.855903	0.518495	0.633117	0.406349	1		5.7	0.789678	0.855189	0.607322	0.596579	0.518495	0.808081	0.406349	0.375		5.7	0.755863	0.925691	0.323828	0.361424	0.253151	0.845411	0.133561	0.291064		5.7	0.755863	0.906113	0.323828	0.58964	0.253151	0.557695	0.133561	0.264074
5.72	0.789678	0.861748	0.607322	0.855903	0.518495	0.633117	0.406349	1		5.72	0.789678	0.855189	0.607322	0.596579	0.518495	0.808081	0.406349	0.375		5.72	0.755863	0.925691	0.323828	0.361424	0.253151	0.845411	0.133561	0.291064		5.72	0.755863	0.906113	0.323828	0.58964	0.253151	0.557695	0.133561	0.264074
5.74	0.76943	0.833024	0.607322	0.855903	0.518495	0.633117	0.406349	1		5.74	0.76943	0.855189	0.607322	0.596579	0.518495	0.808081	0.406349	0.375		5.74	0.755863	0.925691	0.323828	0.361424	0.253151	0.845411	0.133561	0.291064		5.74	0.755863	0.906113	0.323828	0.58964	0.253151	0.557695	0.133561	0.264074
5.76	0.76943	0.833024	0.607322	0.855903	0.518495	0.633117	0.406349	1		5.76	0.76943	0.855189	0.607322	0.596579	0.518495	0.808081	0.406349	0.375		5.76	0.755863	0.925691	0.323828	0.361424	0.253151	0.845411	0.133561	0.291064		5.76	0.755863	0.906113	0.323828	0.58964	0.253151	0.557695	0.133561	0.264074
5.78	0.76943	0.833024	0.607322	0.855903	0.518495	0.633117	0.406349	1		5.78	0.76943	0.855189	0.607322	0.596579	0.518495	0.808081	0.406349	0.375		5.78	0.755863	0.925691	0.323828	0.361424	0.253151	0.845411	0.133561	0.291064		5.78	0.755863	0.906113	0.323828	0.58964	0.253151	0.557695	0.133561	0.264074
5.8	0.76943	0.833024	0.607322	0.855903	0.518495	0.633117	0.406349	1		5.8	0.76943	0.855189	0.607322	0.596579	0.518495	0.808081	0.406349	0.375		5.8	0.755863	0.925691	0.323828	0.361424	0.253151	0.845411	0.133561	0.291064		5.8	0.755863	0.906113	0.323828	0.58964	0.253151	0.557695	0.133561	0.264074
5.82	0.76943	0.833024	0.607322	0.855903	0.518495	0.633117	0.406349	1		5.82	0.76943	0.855189	0.607322	0.596579	0.518495	0.808081	0.406349	0.375		5.82	0.755863	0.925691	0.323828	0.361424	0.253151	0.845411	0.133561	0.291064		5.82	0.755863	0.906113	0.323828	0.58964	0.253151	0.557695	0.133561	0.264074
5.84	0.76943	0.833024	0.607322	0.855903	0.518495	0.633117	0.406349	1		5.84	0.76943	0.855189	0.607322	0.596579	0.518495	0.808081	0.406349	0.375		5.84	0.755863	0.925691	0.323828	0.361424	0.253151	0.845411	0.133561	0.291064		5.84	0.755863	0.906113	0.323828	0.58964	0.253151	0.557695	0.133561	0.264074
5.86	0.76943	0.833024	0.607322	0.855903	0.518495	0.633117	0.406349	1		5.86	0.76943	0.855189	0.607322	0.596579	0.518495	0.808081	0.406349	0.375		5.86	0.755863	0.925691	0.323828	0.361424	0.253151	0.845411	0.133561	0.291064		5.86	0.755863	0.906113	0.323828	0.58964	0.253151	0.557695	0.133561	0.264074
5.88	0.76943	0.833024	0.607322	0.855903	0.518495	0.633117	0.406349	1		5.88	0.76943	0.855189	0.607322	0.596579	0.518495	0.808081	0.406349	0.375		5.88	0.755863	0.925691	0.323828	0.361424	0.253151	0.845411	0.133561	0.291064		5.88	0.755863	0.906113	0.323828	0.58964	0.253151	0.557695	0.133561	0.264074
5.9	0.76943	0.833024	0.607322	0.855903	0.518495	0.633117	0.406349	1		5.9	0.76943	0.855189	0.607322	0.596579	0.518495	0.808081	0.406349	0.375		5.9	0.755863	0.925691	0.323828	0.361424	0.253151	0.845411	0.133561	0.291064		5.9	0.755863	0.906113	0.323828	0.58964	0.253151	0.557695	0.133561	0.264074
5.92	0.76943	0.833024	0.607322	0.855903	0.518495	0.633117	0.406349	1		5.92	0.76943	0.855189	0.607322	0.596579	0.518495	0.808081	0.406349	0.375		5.92	0.755863	0.925691	0.323828	0.361424	0.253151	0.845411	0.133561	0.291064		5.92	0.755863	0.906113	0.323828	0.58964	0.253151	0.557695	0.133561	0.264074
5.94	0.76943	0.833024	0.607322	0.855903	0.518495	0.633117	0.406349	1		5.94	0.76943	0.855189	0.607322	0.596579	0.518495	0.808081	0.406349	0.375		5.94	0.755863	0.925691	0.323828	0.361424	0.253151	0.845411	0.133561	0.291064		5.94	0.755863	0.906113	0.323828	0.58964	0.253151	0.557695	0.133561	0.264074
5.96	0.76943	0.833024	0.607322	0.855903	0.518495	0.633117	0.406349	1		5.96	0.76943	0.855189	0.607322	0.596579	0.518495	0.808081	0.406349	0.375		5.96	0.755863	0.925691	0.323828	0.361424	0.253151	0.845411	0.133561	0.291064		5.96	0.755863	0.906113	0.323828	0.58964	0.253151	0.557695	0.133561	0.264074
5.98	0.76943	0.833024	0.607322	0.855903	0.518495	0.633117	0.406349	1		5.98	0.76943	0.855189	0.607322	0.596579	0.518495	0.808081	0.406349	0.375		5.98	0.755863	0.925691	0.323828	0.361424	0.253151	0.845411	0.133561	0.291064		5.98	0.755863	0.906113	0.323828	0.58964	0.253151	0.557695	0.133561	0.264074
6	0.76943	0.833024	0.607322	0.855903	0.518495	0.633117	0.406349	1		6	0.76943	0.855189	0.607322	0.596579	0.518495	0.808081	0.406349	0.375		6	0.755863	0.925691	0.323828	0.361424	0.253151	0.845411	0.133561	0.291064		6	0.755863	0.906113	0.323828	0.58964	0.253151	0.557695	0.133561	0.264074
6.02	0.749182	0.833024	0.485858	0.855903	0.518495	0.633117	0.406349	1		6.02	0.749182	0.826683	0.485858	0.596579	0.518495	0.808081	0.406349	0.375		6.02	0.755863	0.925691	0.323828	0.361424	0.253151	0.845411	0.133561	0.291064		6.02	0.755863	0.906113	0.323828	0.58964	0.253151	0.557695	0.133561	0.264074
6.04	0.749182	0.833024	0.485858	0.855903	0.518495	0.633117	0.406349	1		6.04	0.749182	0.826683	0.485858	0.596579	0.518495	0.808081	0.406349	0.375		6.04	0.755863	0.771409	0.323828	0.361424	0.253151	0.845411	0.133561	0.291064		6.04	0.755863	0.906113	0.323828	0.58964	0.253151	0.557695	0.133561	0.264074
6.06	0.749182	0.833024	0.485858	0.855903	0.518495	0.633117	0.406349	1		6.06	0.749182	0.826683	0.485858	0.596579	0.518495	0.808081	0.406349	0.375		6.06	0.755863	0.771409	0.323828	0.361424	0.253151	0.845411	0.133561	0.291064		6.06	0.755863	0.906113	0.323828	0.58964	0.253151	0.557695	0.133561	0.264074
6.08	0.749182	0.833024	0.485858	0.855903	0.518495	0.633117	0.406349	1		6.08	0.749182	0.826683	0.485858	0.596579	0.518495	0.808081	0.406349	0.375		6.08	0.755863	0.771409	0.323828	0.361424	0.253151	0.845411	0.133561	0.291064		6.08	0.755863	0.906113	0.323828	0.58964	0.253151	0.557695	0.133561	0.264074
6.1	0.749182	0.833024	0.485858	0.855903	0.518495	0.633117	0.406349	1		6.1	0.749182	0.826683	0.485858	0.596579	0.518495	0.808081	0.406349	0.375		6.1	0.755863	0.771409	0.323828	0.361424	0.253151	0.845411	0.133561	0.291064		6.1	0.755863	0.906113	0.323828	0.58964	0.253151	0.557695	0.133561	0.264074
6.12	0.727777	0.803273	0.485858	0.855903	0.518495	0.633117	0.406349	1		6.12	0.727777	0.797159	0.485858	0.596579	0.518495	0.808081	0.406349	0.375		6.12	0.755863	0.771409	0.323828	0.361424	0.253151	0.845411	0.133561	0.291064		6.12	0.755863	0.906113	0.323828	0.58964	0.253151	0.557695	0.133561	0.264074
6.14	0.727777	0.803273	0.485858	0.855903	0.518495	0.633117	0.406349	1		6.14	0.727777	0.797159	0.485858	0.596579	0.518495	0.808081	0.406349	0.375		6.14	0.755863	0.771409	0.323828	0.361424	0.253151	0.845411	0.133561	0.291064		6.14	0.755863	0.906113	0.323828	0.58964	0.253151	0.557695	0.133561	0.264074
6.16	0.727777	0.803273	0.485858	0.855903	0.518495	0.633117	0	0		6.16	0.727777	0.797159	0.485858	0.596579	0.518495	0.808081	0	0.375		6.16	0.755863	0.771409	0.323828	0.361424	0.253151	0.845411	0.133561	0.291064		6.16	0.755863	0.906113	0.323828	0.58964	0.253151	0.557695	0.133561	0.264074
6.18	0.727777	0.803273	0.485858	0.855903	0.518495	0.633117	0	0		6.18	0.727777	0.797159	0.485858	0.596579	0.518495	0.808081	0	0.375		6.18	0.755863	0.771409	0.323828	0.361424	0.253151	0.845411	0.133561	0.291064		6.18	0.755863	0.906113	0.323828	0.58964	0.253151	0.557695	0.133561	0.264074
6.2	0.727777	0.803273	0.485858	0.855903	0.518495	0.633117	0	0		6.2	0.727777	0.797159	0.485858	0.596579	0.518495	0.808081	0	0.375		6.2	0.755863	0.771409	0.323828	0.361424	0.253151	0.845411	0.133561	0.291064		6.2	0.755863	0.906113	0.323828	0.58964	0.253151	0.557695	0.133561	0.264074
6.22	0.727777	0.803273	0.485858	0.855903	0.518495	0.633117	0	0		6.22	0.727777	0.797159	0.485858	0.596579	0.518495	0.808081	0	0.375		6.22	0.755863	0.771409	0.323828	0.361424	0.253151	0.845411	0.133561	0.291064		6.22	0.755863	0.906113	0.323828	0.58964	0.253151	0.557695	0.133561	0.264074
6.24	0.727777	0.803273	0.485858	0.855903	0.518495	0.633117	0	0		6.24	0.727777	0.797159	0.485858	0.596579	0.518495	0.808081	0	0.375		6.24	0.755863	0.771409	0.323828	0.361424	0.253151	0.845411	0.133561	0.291064		6.24	0.755863	0.906113	0.323828	0.58964	0.253151	0.557695	0.133561	0.264074
6.26	0.727777	0.803273	0.485858	0.855903	0.518495	0.633117	0	0		6.26	0.727777	0.797159	0.485858	0.596579	0.518495	0.808081	0	0.375		6.26	0.755863	0.771409	0.323828	0.361424	0.253151	0.845411	0.133561	0.291064		6.26	0.755863	0.906113	0.323828	0.58964	0.253151	0.557695	0.133561	0.264074
6.28	0.727777	0.803273	0.485858	0.855903	0.518495	0.633117	0	0		6.28	0.727777	0.797159	0.485858	0.596579	0.518495	0.808081	0	0.375		6.28	0.755863	0.771409	0.323828	0.361424	0.253151	0.845411	0.133561	0.291064		6.28	0.755863	0.906113	0.323828	0.58964	0.253151	0.557695	0.133561	0.264074
6.3	0.727777	0.803273	0.485858	0.855903	0.518495	0.633117	0	0		6.3	0.727777	0.797159	0.485858	0.596579	0.518495	0.808081	0	0.375		6.3	0.755863	0.771409	0.323828	0.361424	0.253151	0.845411	0.133561	0.291064		6.3	0.755863	0.906113	0.323828	0.58964	0.253151	0.557695	0.133561	0.264074
6.32	0.727777	0.803273	0.485858	0.855903	0.518495	0.633117	0	0		6.32	0.727777	0.797159	0.485858	0.596579	0.518495	0.808081	0	0.375		6.32	0.755863	0.771409	0.323828	0.361424	0.253151	0.845411	0.133561	0.291064		6.32	0.755863	0.906113	0.323828	0.58964	0.253151	0.557695	0.133561	0.264074
6.34	0.727777	0.803273	0.485858	0.855903	0.518495	0.633117	0	0		6.34	0.727777	0.797159	0.485858	0.596579	0.518495	0.808081	0	0.375		6.34	0.755863	0.771409	0.323828	0.361424	0.253151	0.845411	0.133561	0.291064		6.34	0.755863	0.906113	0.323828	0.58964	0.253151	0.557695	0.133561	0.264074
6.36	0.727777	0.803273	0.485858	0.855903	0.518495	0.633117	0	0		6.36	0.727777	0.797159	0.485858	0.596579	0.518495	0.808081	0	0.375		6.36	0.755863	0.771409	0.323828	0.361424	0.253151	0.845411	0.133561	0.291064		6.36	0.755863	0.906113	0.323828	0.58964	0.253151	0.557695	0.133561	0.264074
6.38	0.727777	0.803273	0.485858	0.855903	0.518495	0.633117	0	0		6.38	0.727777	0.797159	0.485858	0.596579	0.518495	0.808081	0	0.375		6.38	0.755863	0.771409	0.323828	0.361424	0.253151	0.845411	0.133561	0.291064		6.38	0.755863	0.906113	0.323828	0.58964	0.253151	0.557695	0.133561	0.264074
6.4	0.727777	0.803273	0.485858	0.855903	0.518495	0.633117	0	0		6.4	0.727777	0.797159	0.485858	0.596579	0.518495	0.808081	0	0.375		6.4	0.755863	0.771409	0.323828	0.361424	0.253151	0.845411	0.133561	0.291064		6.4	0.755863	0.906113	0.323828	0.58964	0.253151	0.557695	0.133561	0.264074
6.42	0.727777	0.803273	0.485858	0.855903	0.518495	0.633117	0	0		6.42	0.727777	0.797159	0.485858	0.596579	0.518495	0.808081	0	0.375		6.42	0.755863	0.771409	0.323828	0.361424	0.253151	0.845411	0.133561	0.291064		6.42	0.755863	0.906113	0.323828	0.58964	0.253151	0.557695	0.133561	0.264074
6.44	0.727777	0.803273	0.485858	0.855903	0.518495	0.633117	0	0		6.44	0.727777	0.797159	0.485858	0.596579	0.518495	0.808081	0	0.375		6.44	0.755863	0.771409	0.323828	0.361424	0.253151	0.845411	0.133561	0.291064		6.44	0.755863	0.906113	0.323828	0.58964	0.253151	0.557695	0.133561	0.264074
6.46	0.727777	0.803273	0.485858	0.855903	0.518495	0.633117	0	0		6.46	0.727777	0.797159	0.485858	0.596579	0.518495	0.808081	0	0.375		6.46	0.755863	0.771409	0.323828	0.361424	0.253151	0.845411	0.133561	0.291064		6.46	0.755863	0.906113	0.323828	0.58964	0.253151	0.557695	0.133561	0.264074
6.48	0.727777	0.803273	0.485858	0.855903	0.518495	0.633117	0	0		6.48	0.727777	0.797159	0.485858	0.596579	0.518495	0.808081	0	0.375		6.48	0.755863	0.771409	0.323828	0.361424	0.253151	0.845411	0.133561	0.291064		6.48	0.755863	0.906113	0.323828	0.58964	0.253151	0.557695	0.133561	0.264074
6.5	0.727777	0.803273	0.485858	0.855903	0.518495	0.633117	0	0		6.5	0.727777	0.797159	0.485858	0.596579	0.518495	0.808081	0	0.375		6.5	0.755863	0.771409	0.323828	0.361424	0.253151	0.845411	0.133561	0.291064		6.5	0.755863	0.906113	0.323828	0.58964	0.253151	0.557695	0.133561	0.264074
[truncated: 224 more rows]

[truncated: 9 more sheets: Figure5c, Figure5d, Figure6a, Figure6b, Supple_Figure3b, Supple_Figure4, Supple_Figure5a, Supple_Figure5b, Supple_Figure6]
